# Supplementary material for: p53-Induced LINC00893 Regulates RBFOX2 Stability to Suppress Gastric Cancer Progression
Source: Front Cell Dev Biol. 2022 Jan 19;9:796451. doi: 10.3389/fcell.2021.796451 (PMC8807521; doi:10.3389/fcell.2021.796451)
Supplement: Supplementary file 1 [file Table2.xlsx]

## Sheet: Sheet1
Table S2
id	DMSO_count	Nutlin_count	DMSO_fpkm	Nutlin_fpkm	log2(FC)	Pvalue	Symbol
ENST00000315707	3	24.6667	0.0466667	0.363333	2.96083	5.38044e-05	LINC00324
ENST00000334146	119.293	271.863	2.73333	5.83	1.09283	0.00899665	MIR22HG
ENST00000359941	21.7333	112.527	0.803333	3.93333	2.29168	1.07931e-08	TP53TG1
ENST00000382265	8.92	55.8533	0.156667	0.873333	2.47883	0.010328	FLG-AS1
ENST00000382313	8.04	34.55	0.0733333	0.29	1.98351	0.00203602	SRRM2-AS1
ENST00000392688	985.907	3207.67	10.4233	32.0833	1.62201	6.88495e-08	FLG-AS1
ENST00000395172	0	7.22667	0.001	0.123333	6.94642	0.0120222	C8orf31
ENST00000396588	7.09333	2.16333	0.1	0.0333333	-1.58496	0.0400353	AC097662.2
ENST00000397551	0.93	7.50333	0.0166667	0.143333	3.10434	0.0484923	PAXIP1-AS2
ENST00000400385	4.33333	46.36	0.03	0.3	3.32193	0.00103496	AATBC
ENST00000411526	12.8267	3.43667	0.323333	0.0933333	-1.79256	0.0413816	PAXIP1-AS2
ENST00000412162	0	4.66667	0.001	0.153333	7.26053	0.0377876	MIR181A1HG
ENST00000412427	27.6967	82.78	0.19	0.533333	1.48904	0.000942742	RP11-380J14.1
ENST00000413053	19.3967	57.3367	0.166667	0.47	1.4957	0.0300288	MIR194-2HG
ENST00000413234	5	26.3333	0.09	0.456667	2.34314	0.0249122	AC104134.2
ENST00000413755	10.8233	1.42667	0.53	0.07	-2.92057	0.00221612	SNHG17
ENST00000413768	250.407	551.583	3.77	7.7	1.03029	0.0238483	DUXAP8
ENST00000414659	17.7733	0	0.22	0.001	-7.78136	8.30353e-08	MCM3AP-AS1
ENST00000415236	8.08333	1.93333	0.386667	0.0866667	-2.15754	0.0170885	AC009948.5
ENST00000416263	2.51667	12.3967	0.0566667	0.283333	2.32193	0.0307232	TOB1-AS1
ENST00000416769	13.2833	6.88333	0.4	0.186667	-1.09954	0.0303179	LINC00339
ENST00000417835	41.09	21.5333	0.8	0.396667	-1.01207	0.000585878	FGD5-AS1
ENST00000417884	0.266667	5	0.00666667	0.143333	4.42626	0.0281196	RP3-340N1.2
ENST00000418966	4	0	0.14	0.001	-7.12928	0.0101887	ZNF32-AS2
ENST00000419695	0.493333	7.66	0.02	0.313333	3.96963	0.0134748	RP11-69I8.2
ENST00000419895	1.20333	13.95	0.02	0.26	3.70044	0.00208032	RP11-356J5.12
ENST00000420335	0	4.52667	0.001	0.296667	8.2127	0.035472	RP11-452F19.3
ENST00000420707	21.5133	61.2733	0.75	2.03667	1.44125	0.00762622	FLG-AS1
ENST00000420776	3.66667	0	0.183333	0.001	-7.51833	0.0148817	LINC01715
ENST00000421293	6.65333	34.6733	0.476667	2.38333	2.32193	0.00040684	TP53TG1
ENST00000421878	0	3	0.001	0.12	6.90689	0.0481459	RP11-561I11.3
ENST00000423546	120.253	46.7333	0.676667	0.253333	-1.41741	3.77495e-06	FAM225B
ENST00000425916	15.6233	7.87667	0.243333	0.12	-1.0199	0.0262717	ZNF503-AS2
ENST00000426725	22.1633	7.03667	0.846667	0.25	-1.75987	0.0030819	RNASEH1-AS1
ENST00000427035	16.3333	40.6667	0.256667	0.603333	1.23306	0.0386397	RP11-481G8.2
ENST00000428862	16.5833	43.8533	0.186667	0.446667	1.25873	0.0402571	ZMIZ1-AS1
ENST00000429940	4.22667	0	0.06	0.001	-5.90689	0.0312162	LINC00839
ENST00000430756	27.76	4.76333	0.426667	0.0733333	-2.54057	0.000482265	DANT2
ENST00000431090	35.3333	13	0.533333	0.173333	-1.62149	0.000199628	AC000068.5
ENST00000431095	0	38.37	0.001	0.886667	9.79225	0.000734111	H19
ENST00000432230	0	20.3367	0.001	0.113333	6.82443	0.000133673	AF127936.9
ENST00000432963	3.83667	20.7433	0.24	1.23	2.35755	0.0110505	FAM41C
ENST00000432964	5.48	0	0.31	0.001	-8.27612	0.0327304	RP4-669L17.10
ENST00000433920	3.82	0	0.136667	0.001	-7.09452	0.00761504	NUTM2A-AS1
ENST00000434051	80.6233	30.0333	0.416667	0.146667	-1.50635	7.64424e-05	FAM225A
ENST00000434346	4.66667	0	0.176667	0.001	-7.46489	0.0157466	KDM4A-AS1
ENST00000435049	3.66667	0.333333	0.186667	0.0166667	-3.48543	0.0329253	RP11-46F15.2
ENST00000435352	5.19	0.526667	0.27	0.0233333	-3.5325	0.00512111	AC023347.1
ENST00000435388	6	1	0.43	0.0733333	-2.5518	0.0102336	RP4-635E18.6
ENST00000435466	6.00333	34.7733	0.38	2.08667	2.45713	0.000236067	AC003088.1
ENST00000435872	1.11667	10.3233	0.06	0.566667	3.23947	0.0288719	RP11-73M7.1
ENST00000436079	5.58667	0	0.103333	0.001	-6.69116	0.0138892	THAP7-AS1
ENST00000436942	0	5	0.001	0.32	8.32193	0.00636507	TCERG1L-AS1
ENST00000437317	14.0367	5.73667	0.58	0.243333	-1.25312	0.0339095	FEZF1-AS1
ENST00000439057	0.586667	6.39333	0.0266667	0.293333	3.45943	0.0340954	KDM4A-AS1
ENST00000439321	0	6.41333	0.001	0.163333	7.35168	0.0460433	NIFK-AS1
ENST00000440955	8.65	55.8367	0.12	0.716667	2.57827	0.0001145	RP3-326I13.1
ENST00000442637	0	10.84	0.001	0.47	8.87652	0.00142948	NRSN2-AS1
ENST00000443508	7.44667	0.666667	0.193333	0.02	-3.27302	0.0363791	CCDC144NL-AS1
ENST00000444489	18.8533	7.1	0.2	0.0733333	-1.44746	0.00172478	LINC00894
ENST00000445097	548.783	2019.52	6.1	21.2467	1.80036	9.08989e-09	FLG-AS1
ENST00000445861	59.3333	255	0.77	3.11667	2.01707	2.53299e-09	PAPPA-AS1
ENST00000446136	75.67	170.257	1.32667	2.79667	1.0759	0.0253024	FAM41C
ENST00000447343	4	0.333333	0.27	0.0233333	-3.5325	0.026082	RP4-583P15.10
ENST00000447898	62.22	0	0.48	0.001	-8.90689	2.11579e-24	DUXAP8
ENST00000447933	6.92333	1.75333	0.286667	0.0633333	-2.17834	0.0172632	LINC01006
ENST00000449169	8.66667	1.73	0.106667	0.02	-2.41504	0.0105934	RP5-1074L1.1
ENST00000450206	3	0	0.0933333	0.001	-6.54432	0.0199966	RP11-432J24.3
ENST00000450706	0	3.29	0.001	0.05	5.64386	0.036367	HIPK1-AS1
ENST00000451969	5.24667	34.1267	0.2	1.19333	2.57693	0.00100168	LINC00893
ENST00000452565	0.42	5.74667	0.03	0.383333	3.67557	0.040649	GS1-124K5.4
ENST00000452622	1.83	22.1467	0.0166667	0.186667	3.48543	0.000637667	HRAT92
ENST00000452864	25.12	9.61	1.06667	0.41	-1.37941	0.0416175	LINC00894
ENST00000452962	22	10	0.85	0.363333	-1.22617	0.00347841	DCST1-AS1
ENST00000453010	17.32	89.1833	0.0966667	0.47	2.28157	0.021478	FAM225A
ENST00000453322	0	14	0.001	0.6	9.22882	2.25729e-06	AC068057.1
ENST00000454588	0	3.33333	0.001	0.186667	7.54432	0.0307964	RP1-45I4.3
ENST00000454613	12.4933	40.92	0.186667	0.586667	1.65208	0.00607377	MATN1-AS1
ENST00000454635	4.59667	0	0.156667	0.001	-7.29155	0.00219901	LINC00963
ENST00000456429	41.5233	3.69667	0.67	0.0633333	-3.40312	1.90104e-06	MAPKAPK5-AS1
ENST00000456563	14.53	2.15667	0.58	0.0933333	-2.63559	0.0311442	RP11-706O15.3
ENST00000458001	178.757	1008.86	0.79	4.18667	2.40588	1.04473e-14	GAS6-AS1
ENST00000461011	55.2667	129.127	3.45333	7.69667	1.15624	0.00953215	RP11-706O15.1
ENST00000463449	3.66667	0	0.163333	0.001	-7.35168	0.0101238	TIPARP-AS1
ENST00000464958	13.52	0	0.41	0.001	-8.67948	0.000242413	RP5-1157M23.2
ENST00000466343	7.28	2.14333	0.266667	0.0766667	-1.79837	0.033003	RP4-791M13.3
ENST00000466734	107.34	236.923	1.24333	2.58333	1.05502	0.0187599	DUBR
ENST00000467438	12.3633	5.94333	0.163333	0.0766667	-1.09115	0.0182845	LINC01140
ENST00000469070	42.6667	18.6667	1.38	0.596667	-1.20967	0.000254004	RP11-18H7.1
ENST00000474963	0	5.58667	0.001	0.306667	8.26053	0.0142179	AC009403.2
ENST00000475441	15.1433	6.24667	1.08333	0.46	-1.23577	0.0406485	SNHG12
ENST00000477249	0	18.9033	0.001	0.696667	9.44432	1.7005e-05	LRRC75A-AS1
ENST00000479781	6	2	0.506667	0.16	-1.66297	0.0405396	CH17-360D5.2
ENST00000486906	3.09	0	0.15	0.001	-7.22882	0.0152348	WEE2-AS1
ENST00000492465	22.3433	10.62	0.456667	0.203333	-1.16729	0.00230051	RPARP-AS1
ENST00000492522	2.79	37.3567	0.0433333	0.526667	3.60334	0.000952332	LINC02086
ENST00000498979	17.6633	6.87333	0.223333	0.09	-1.3112	0.00737764	USP2-AS1
ENST00000499008	4.60333	0	0.0633333	0.001	-5.98489	0.0477795	BDNF-AS
ENST00000499560	0.45	16.9267	0.01	0.38	5.24793	0.00465021	RP1-179N16.6
ENST00000499653	54.61	165.04	0.85	2.4	1.4975	0.000353753	UBR5-AS1
ENST00000499670	0.793333	8.33333	0.01	0.0966667	3.27302	0.0217661	MGC16275
ENST00000500148	4.83	0	0.07	0.001	-6.12928	0.0122868	CKMT2-AS1
ENST00000500185	32	16.3333	0.386667	0.186667	-1.05063	0.00104302	AP000487.5
ENST00000500358	16.9233	64.8833	0.113333	0.406667	1.84327	0.000110685	RP11-696N14.1
ENST00000500527	34.41	9.83667	0.54	0.136667	-1.9823	3.59118e-06	DDX11-AS1
ENST00000500590	11	5.33333	0.353333	0.163333	-1.11321	0.0447685	RP3-330M21.5
ENST00000500682	25	76	0.28	0.81	1.5325	0.000929133	RP11-277P12.20
ENST00000500695	0.666667	7.53667	0.0133333	0.14	3.39232	0.0273909	RP11-637A17.2
ENST00000501448	28.3333	66.83	0.253333	0.573333	1.17834	0.0492475	AC005329.7
ENST00000502083	19.6667	64	0.32	0.993333	1.63421	0.001017	RP11-875O11.1
ENST00000502162	4.12	48.24	0.07	0.81	3.5325	0.000698243	LINC00847
ENST00000502167	8	1.66667	0.14	0.03	-2.22239	0.00649575	RP11-273G15.2
ENST00000503602	16.6933	4.33333	0.163333	0.04	-2.02975	0.000934305	RP11-359B12.2
ENST00000503611	337.41	1002.67	3.66333	10.2333	1.48205	4.17409e-06	RP11-597D13.9
ENST00000505532	182.48	522.163	2.59	6.99	1.43234	0.000159969	RP11-597D13.9
ENST00000506121	3.66667	0	0.0833333	0.001	-6.38082	0.0288427	LINC00589
ENST00000507361	90.8233	204.793	1.37333	2.90667	1.08168	0.0106014	LINC01411
ENST00000507803	6	2	0.363333	0.11	-1.72379	0.0425238	RP11-798M19.3
ENST00000507916	6	25.6667	0.32	1.27333	1.99247	0.0217076	RP11-115D19.1
ENST00000508752	136.207	401.33	1.59667	4.39667	1.46135	0.00174896	RP11-597D13.9
ENST00000508878	5.04667	25.99	0.163333	0.83	2.34529	0.0281775	LINC01184
ENST00000509463	39.32	92.3167	1.8	4.09667	1.18645	0.0208421	RP11-597D13.9
ENST00000510165	4.95	33.1567	0.143333	0.92	2.68226	0.00211354	LINC01021
ENST00000510311	8.63	1.55667	0.463333	0.0666667	-2.79701	0.00481769	AC005592.2
ENST00000511497	17.97	49.6	0.283333	0.73	1.3654	0.0228859	RP11-420A23.1
ENST00000511547	3.48333	0.163333	0.19	0.01	-4.24793	0.0362579	ZBED3-AS1
ENST00000512067	5.52333	509.533	0.11	9.45333	6.42525	9.39733e-13	LINC01021
ENST00000513572	90.6667	491.96	1.43	7.27667	2.34726	4.93613e-14	RP11-115D19.1
ENST00000514255	0	4.73	0.001	0.27	8.07682	0.0103075	LINC01021
ENST00000517635	15.8533	4.54	0.203333	0.0566667	-1.84327	0.00782529	HOXA-AS2
ENST00000517790	40.02	190.41	2.12667	9.38	2.14099	4.09567e-06	PVT1
ENST00000518528	46.8167	189.92	2.38	9.25	1.95849	3.39773e-07	PVT1
ENST00000520820	11.7233	36.6267	0.466667	1.36667	1.5502	0.00711554	UBR5-AS1
ENST00000520840	6	2.33333	0.393333	0.136667	-1.52509	0.0437477	RP11-875O11.3
ENST00000521021	4.66667	0	0.233333	0.001	-7.86625	0.0148036	CTC-756D1.2
ENST00000521336	7.94	0	0.333333	0.001	-8.38082	5.41033e-05	TPT1-AS1
ENST00000522414	14.5833	56.61	0.71	2.65333	1.90192	0.000180686	PVT1
ENST00000522718	4.71667	0.666667	0.136667	0.0166667	-3.03562	0.0136395	LINC01605
ENST00000522963	2.27333	36.4033	0.13	1.88	3.85415	5.24421e-07	PVT1
ENST00000523190	17.9933	49.84	1.29	3.30667	1.35801	0.0159369	PVT1
ENST00000523840	2.33333	0	0.14	0.001	-7.12928	0.0438965	RP11-395I14.2
ENST00000525154	6.33333	2.33333	0.09	0.0333333	-1.43296	0.041755	RP11-540A21.2
ENST00000526453	72.4367	37.9133	1.69333	0.836667	-1.01714	1.39191e-05	RP11-110I1.12
ENST00000526704	169.99	61.33	2.11667	0.63	-1.74837	0.0240304	LINC01001
ENST00000527683	16.14	4.76667	0.756667	0.223333	-1.76046	0.00266741	LINC01001
ENST00000528245	9.57333	1.34	0.463333	0.0666667	-2.79701	0.00203866	MIR210HG
ENST00000528300	0	6.29	0.001	0.06	5.90689	0.00226692	LINC01588
ENST00000528337	135.26	71.58	1.64667	0.816667	-1.01173	0.000214463	WAC-AS1
ENST00000528468	0	3.38	0.001	0.186667	7.54432	0.0447222	KCTD21-AS1
ENST00000528660	8.66667	3.33333	0.24	0.0833333	-1.52607	0.0239367	RP11-736K20.5
ENST00000530176	7.90667	0.72	0.1	0.01	-3.32193	0.00188682	LINC01588
ENST00000530842	0.333333	6.33333	0.02	0.363333	4.18322	0.0161012	CTD-2655K5.1
ENST00000533708	25.5233	5.97	0.983333	0.22	-2.16018	1.09297e-05	RAB30-AS1
ENST00000534671	3.95667	0	0.16	0.001	-7.32193	0.0235375	SBF2-AS1
ENST00000534864	4.53333	0.776667	0.206667	0.0366667	-2.49476	0.031508	RP11-712B9.2
ENST00000536539	3.6	0	0.25	0.001	-7.96578	0.0312768	LINC00937
ENST00000539795	10.27	2.56667	0.546667	0.116667	-2.22827	0.0139869	RP11-90D4.3
ENST00000539975	139.26	0	4.61667	0.001	-12.1726	3.40633e-18	SNHG1
ENST00000540692	5.65	0.216667	0.15	0.00333333	-5.49185	0.000888811	RP11-712B9.2
ENST00000540725	149.533	71.5933	3.43333	1.50667	-1.18825	0.0149919	SNHG1
ENST00000543817	9	3.66667	0.496667	0.196667	-1.33653	0.030816	RP11-21A7A.3
ENST00000544710	3.66667	17	0.306667	1.36667	2.15592	0.0103622	RP11-611O2.1
ENST00000544868	0	78.0167	0.001	5.23	12.3526	0.000332478	MALAT1
ENST00000549023	7.66667	3	0.166667	0.06	-1.47393	0.035769	RP11-977B10.2
ENST00000550135	7.09	0	0.0366667	0.001	-5.1964	0.00321456	CTD-2368P22.1
ENST00000553657	5.09333	0.333333	0.403333	0.0266667	-3.91886	0.00956072	PSMA3-AS1
ENST00000553843	0	5	0.001	0.0733333	6.1964	0.00792737	RHOXF1-AS1
ENST00000553932	0	6.33333	0.001	0.04	5.32193	0.0127188	LINC00639
ENST00000554623	14.3333	7	0.456667	0.203333	-1.16729	0.0119477	RP11-566K11.4
ENST00000554749	6.81333	0	0.05	0.001	-5.64386	0.0195577	RP4-773N10.4
ENST00000555438	5.66667	0.333333	0.0566667	0.00333333	-4.08746	0.00306331	C5orf66
ENST00000555442	0	5.39333	0.001	0.193333	7.59495	0.00895057	RP11-369C8.1
ENST00000555581	5.93333	20.7533	0.48	1.59667	1.73396	0.0386744	RP6-114E22.1
ENST00000558411	15	2.33333	0.223333	0.0333333	-2.74416	0.000106251	PCAT29
ENST00000558781	7.67667	1.09667	0.196667	0.03	-2.71272	0.00446957	DRAIC
ENST00000558952	5.66667	1.33333	0.296667	0.0633333	-2.22781	0.0489436	CRNDE
ENST00000559134	7.25667	0.06	0.396667	0.00333333	-6.89482	0.000235138	RP11-154J22.1
ENST00000559356	24.9	12.9833	1.57	0.766667	-1.03409	0.0274003	EIF3J-AS1
ENST00000560539	19.21	8.56333	0.343333	0.14	-1.29418	0.0270884	RP11-253M7.1
ENST00000560962	18.0233	8.41667	0.316667	0.143333	-1.14359	0.00601281	USP3-AS1
ENST00000561232	6.55	0	0.0366667	0.001	-5.1964	0.0218676	IQCH-AS1
ENST00000562232	9.66667	2.33333	0.666667	0.16	-2.05889	0.00472746	RP11-20I23.6
ENST00000562391	12.1667	5.58333	0.286667	0.126667	-1.17834	0.0224984	RBFADN
ENST00000563991	2.66667	0	0.08	0.001	-6.32193	0.0331546	RP11-359K18.3
ENST00000564380	17	9	0.246667	0.12	-1.03953	0.0385319	RP11-834C11.11
ENST00000564401	4.66667	0.333333	0.06	0.00333333	-4.16993	0.0292453	RP11-48G14.2
ENST00000565563	0	7.33333	0.001	0.143333	7.16323	0.00103724	RP5-902P8.12
ENST00000565575	2.22667	18.85	0.07	0.606667	3.11548	0.00278988	RP4-612B15.3
ENST00000565756	9.89	1.6	0.356667	0.0466667	-2.93411	0.00127246	LOXL1-AS1
ENST00000565764	11.5567	40.54	0.376667	1.25333	1.73441	0.00311804	CTA-445C9.14
ENST00000566567	13.94	66.46	0.35	1.55667	2.15303	0.000481811	RP11-83N9.5
ENST00000567108	0	3	0.001	0.0533333	5.73697	0.0458108	CTD-3203P2.1
ENST00000567257	11.9267	0	0.16	0.001	-7.32193	0.00109155	LOXL1-AS1
ENST00000567259	5	0.333333	0.08	0.00666667	-3.58496	0.0326326	RP5-963E22.5
ENST00000567343	3.33333	0	0.116667	0.001	-6.86625	0.0380471	RP11-33B1.4
ENST00000567488	0	3.66667	0.001	0.0433333	5.43741	0.0221192	RP11-691G17.1
ENST00000568500	9.35333	3.66667	0.26	0.1	-1.37851	0.0274115	RP11-146F11.1
ENST00000569809	3	0	0.0966667	0.001	-6.59495	0.0495436	AC009133.12
ENST00000571010	0	3.96667	0.001	0.23	7.84549	0.0224887	ALOX12-AS1
ENST00000571340	283	621.333	4.18667	8.66	1.04856	0.00443004	RP11-44F14.8
ENST00000571901	9.45333	2.14667	0.37	0.09	-2.03953	0.0247996	RP11-156P1.3
ENST00000573075	0	7.10667	0.001	0.32	8.32193	0.0491989	MIR22HG
ENST00000574520	1.33333	13.6667	0.05	0.473333	3.24286	0.00240052	CTD-2545H1.2
ENST00000575089	5.89	0.97	0.3	0.05	-2.58496	0.0312365	ZNF213-AS1
ENST00000576086	1.81667	11.5033	0.0666667	0.393333	2.56071	0.0257644	RP13-580F15.2
ENST00000577270	2.37	18.1967	0.0233333	0.176667	2.92057	0.0192536	RP11-156L14.1
ENST00000577297	4.31	0.103333	0.203333	0.00333333	-5.93074	0.024775	USP2-AS1
ENST00000577773	4.33333	0.666667	0.263333	0.0333333	-2.98185	0.0152341	LINC00511
ENST00000577853	71	36.3333	1.82333	0.846667	-1.10671	6.76688e-05	RP11-196G18.23
ENST00000577970	5	0	0.31	0.001	-8.27612	0.0129757	RP11-805L22.3
ENST00000578206	0	3.99667	0.001	0.14	7.12928	0.0200066	LINC00511
ENST00000582251	9.06	1.35667	0.11	0.0166667	-2.72247	0.013785	LINC01910
ENST00000583664	3.02333	0	0.223333	0.001	-7.80305	0.0321265	AC005154.6
ENST00000584934	90	334	2.02333	7.21333	1.83393	2.20864e-06	RP5-1148A21.3
ENST00000584952	11.3333	5	0.523333	0.213333	-1.29462	0.025021	RP11-45M22.5
ENST00000585578	6	0	0.07	0.001	-6.12928	0.026118	ZNF571-AS1
ENST00000585593	0	5.66667	0.001	0.06	5.90689	0.00448833	AC004490.1
ENST00000585625	5.29333	1.33333	0.176667	0.0433333	-2.02748	0.0405356	TTN-AS1
ENST00000585797	40.9733	107.26	0.813333	2.06667	1.34539	0.00888412	ZNF561-AS1
ENST00000586348	14.83	6.89667	0.746667	0.336667	-1.14914	0.0295412	RP11-798G7.6
ENST00000586962	33	12.3333	1.63	0.553333	-1.55865	1.62433e-05	AC002116.7
ENST00000587961	112.167	248.887	0.796667	1.68	1.07641	0.0191509	AC079466.1
ENST00000588658	6.06	2.15	0.276667	0.0933333	-1.56768	0.0482878	CTB-55O6.12
ENST00000588908	4.04333	0.916667	0.206667	0.04	-2.36923	0.0434849	AC009005.2
ENST00000589457	13.0867	6.76667	0.583333	0.266667	-1.12928	0.0488098	AC009005.2
ENST00000590435	27.98	0	0.466667	0.001	-8.86625	0.00056718	SNHG16
ENST00000590653	9.68333	0	0.09	0.001	-6.49185	0.00790608	LINC01140
ENST00000590657	0	25.3567	0.001	0.32	8.32193	4.53545e-05	LINC00665
ENST00000591087	14.1133	40.7233	0.533333	1.43	1.42291	0.0115735	EML2-AS1
ENST00000591629	27.49	8.3	0.376667	0.106667	-1.82018	4.5379e-06	RP11-244M2.1
ENST00000593573	3.21333	0	0.126667	0.001	-6.98489	0.0147419	LINC01224
ENST00000595064	20.3333	10.6667	1.16667	0.55	-1.08489	0.0447548	CTD-2105E13.15
ENST00000596203	1.98	22.1633	0.0366667	0.393333	3.42321	0.000219875	LINC00664
ENST00000596366	0	6.95	0.001	0.313333	8.29155	0.0109674	RPARP-AS1
ENST00000597199	0.866667	9.62333	0.0166667	0.166667	3.32193	0.0270237	LINC01480
ENST00000597309	1.89667	14.12	0.146667	1.02333	2.80266	0.0216074	CTD-2619J13.14
ENST00000597865	0.666667	8	0.04	0.446667	3.48113	0.0274056	CTB-60B18.12
ENST00000598518	48.5833	195.147	1.48	5.71	1.94789	4.96367e-06	IGFL2-AS1
ENST00000598590	8.66667	1.33333	0.196667	0.0233333	-3.07529	0.00217716	RP4-621N11.2
ENST00000598754	99.98	466.743	6.74333	29.8267	2.14507	3.73605e-11	IGFL2-AS1
ENST00000599078	6.18333	119.71	0.0533333	0.956667	4.16491	4.49338e-19	LINC00664
ENST00000599127	0	4.66667	0.001	0.246667	7.94642	0.0115864	AC006262.4
ENST00000599378	0.00333333	4.58667	0.001	0.246667	7.94642	0.04596	RP11-295P9.3
ENST00000599448	3.68667	0	0.153333	0.001	-7.26053	0.0294809	LINC00969
ENST00000599771	13.2733	3.96333	0.92	0.26	-1.82312	0.00279364	RP4-669L17.10
ENST00000599817	94.76	332.943	8.84	28.71	1.69944	3.17006e-06	IGFL2-AS1
ENST00000599944	13	39.6667	0.18	0.503333	1.48352	0.0210479	RP11-255H23.4
ENST00000600376	4.33333	0	0.266667	0.001	-8.05889	0.00404238	NUTM2B-AS1
ENST00000600643	92.89	39.1967	1.23333	0.486667	-1.34156	2.81709e-07	LINC01224
ENST00000601161	13.3733	4.33667	1.17667	0.4	-1.55663	0.0201431	CTB-83J4.1
ENST00000602763	2.87333	0	0.153333	0.001	-7.26053	0.0229262	SFTA1P
ENST00000602971	226.093	12.4267	4.45667	0.25	-4.15597	3.35329e-05	TUG1
ENST00000603199	7.33333	2	0.426667	0.11	-1.95561	0.0216474	RP11-355B11.2
ENST00000603538	7.66667	2.66667	0.34	0.11	-1.62803	0.0148347	YTHDF3-AS1
ENST00000604340	0	7.16	0.001	0.23	7.84549	0.00931656	RP11-546J1.1
ENST00000604716	28.6667	84.6667	0.47	1.28333	1.44916	0.0143911	RP5-1092A3.4
ENST00000604749	7.66667	2.94	0.426667	0.143333	-1.57374	0.040206	CTC-523E23.11
ENST00000604907	121	62.3333	0.7	0.346667	-1.01381	9.71877e-07	AC015849.16
ENST00000604981	10.8533	2.49	0.453333	0.106667	-2.08746	0.0094247	MIR4435-2HG
ENST00000605830	17.6667	6	0.16	0.05	-1.67807	0.00460296	TMCC1-AS1
ENST00000605955	56.6667	26.3333	1.57667	0.68	-1.21327	2.63236e-05	RP11-713M15.2
ENST00000606034	20.3333	9.66667	0.31	0.146667	-1.07973	0.00533788	RP11-54O7.17
ENST00000606283	9.66667	5	0.423333	0.203333	-1.05795	0.0475924	RP13-379O24.3
ENST00000606540	6.66667	2	0.133333	0.0433333	-1.62149	0.0433865	RP11-43F13.4
ENST00000606558	0.00666667	5.58	0.001	0.3	8.22882	0.00632867	TRAM2-AS1
ENST00000606645	11	4.33333	0.35	0.133333	-1.39232	0.0152735	RP3-395M20.12
ENST00000606771	10	4	0.293333	0.113333	-1.37197	0.0236353	RP11-500C11.3
ENST00000607027	0.333333	5.33333	0.0166667	0.246667	3.88753	0.0183633	CTD-2376I4.1
ENST00000607464	9.66667	4.66667	0.556667	0.243333	-1.19388	0.0368766	RP11-415F23.2
ENST00000607572	7.33333	0.333333	0.29	0.01	-4.85798	0.0010166	RP4-736L20.3
ENST00000607643	0.0733333	10.14	0.00333333	0.476667	7.15987	9.56298e-05	RP11-983P16.4
ENST00000607654	19	63.1133	0.306667	0.946667	1.62619	0.00211864	AC009502.4
ENST00000607703	0.333333	17	0.02	0.863333	5.43185	3.9762e-05	RP3-337O18.9
ENST00000607956	19	10	1.31333	0.626667	-1.06746	0.0180505	RP11-33O4.1
ENST00000608012	64.3333	172	2.16667	5.48667	1.34045	0.000973753	RP11-1275H24.3
ENST00000608517	5.33333	1.33333	0.0866667	0.02	-2.11548	0.0371286	RP11-428K3.1
ENST00000608834	8	39.3333	0.0733333	0.34	2.21299	0.000143334	RP11-480C16.1
ENST00000609228	11.7967	1.12667	0.613333	0.0633333	-3.27563	0.00044482	MAPKAPK5-AS1
ENST00000609304	0	3.33333	0.001	0.126667	6.98489	0.0441013	LINC02028
ENST00000609349	3.33333	0	0.27	0.001	-8.07682	0.0196616	RP11-332H14.1
ENST00000609630	5	0.333333	0.0666667	0.00333333	-4.32193	0.0371646	DGCR9
ENST00000609813	3	0	0.183333	0.001	-7.51833	0.0301477	CTB-161C1.1
ENST00000609974	27.3333	9.66667	0.533333	0.18	-1.56704	2.68003e-05	AC144652.1
ENST00000609982	15	4.33333	0.866667	0.246667	-1.81291	0.00374944	RP11-513M16.8
ENST00000610086	12.0133	54.5367	0.45	1.86667	2.05247	0.000219302	TP53TG1
ENST00000612522	12	1.33333	0.31	0.0366667	-3.07973	0.00136223	CTB-147N14.6
ENST00000612706	198.333	825.707	2.6	10.2233	1.97528	5.4928e-11	RP11-115D19.1
ENST00000612722	76	340	0.313333	1.33667	2.09287	3.8402e-09	FLJ16779
ENST00000612724	5.69333	1.39333	0.356667	0.0833333	-2.09761	0.0170368	CYTOR
ENST00000613543	5	0.333333	0.296667	0.02	-3.89077	0.0147831	RP11-324E6.10
ENST00000613733	2.64667	0	0.16	0.001	-7.32193	0.0404855	RP11-1000B6.8
ENST00000614061	15	6.66667	0.806667	0.326667	-1.30415	0.00599661	RP5-890E16.5
ENST00000614165	46	18	2.69	1.04	-1.37102	1.88568e-05	RP13-753N3.3
ENST00000614505	2.66667	17.6667	0.0366667	0.236667	2.69032	0.00438333	ERVMER61-1
ENST00000615120	13	6	0.71	0.316667	-1.16485	0.0202057	RP5-1125A11.6
ENST00000615131	6	0.333333	0.286667	0.0166667	-4.10434	0.00227351	RP11-368I7.6
ENST00000615163	3.33333	0.333333	0.126667	0.01	-3.66297	0.0434711	DARS-AS1
ENST00000615424	3.34667	0.486667	0.18	0.02	-3.16993	0.037966	LINC00623
ENST00000615685	8.12667	1.00333	0.506667	0.05	-3.34104	0.0197598	RP11-74J13.8
ENST00000616071	4.66667	0.666667	0.286667	0.04	-2.8413	0.0345518	CTC-1337H24.4
ENST00000617833	3	0	0.143333	0.001	-7.16323	0.022467	SNHG22
ENST00000617971	222.033	95.8333	3.36667	1.43	-1.23531	0.000164413	ERVH48-1
ENST00000618092	6.68333	0	0.0833333	0.001	-6.38082	0.0189298	GLIDR
ENST00000618557	5.67333	0	0.133333	0.001	-7.05889	0.0294717	ASB16-AS1
ENST00000619201	124.667	63.6667	7.55333	3.56	-1.08524	1.25186e-05	RP5-967N21.11
ENST00000619432	7	1.66667	0.633333	0.15	-2.078	0.022894	RP11-670E13.6
ENST00000620420	0.233333	7.65	0.01	0.24	4.58496	0.0288193	RP11-115D19.2
ENST00000620791	13.9667	4.66667	0.206667	0.07	-1.56188	0.00473608	RP11-617F23.1
ENST00000621156	8.75	0.99	0.38	0.0333333	-3.51096	0.0157105	LINC00869
ENST00000621248	0	4.99	0.001	0.0433333	5.43741	0.0274434	RP11-474P2.6
ENST00000621282	0.773333	10.6467	0.00666667	0.1	3.90689	0.0072072	DLEU2
ENST00000621900	16.9667	7.03	0.843333	0.326667	-1.36828	0.00639755	RP11-152N13.16
ENST00000622628	24	12.3333	0.78	0.373333	-1.06301	0.00107015	RP1-198K11.5
ENST00000622985	3.66667	0.333333	0.0566667	0.00333333	-4.08746	0.0441518	C18orf65
ENST00000623050	76.7	36.46	1.52333	0.673333	-1.17784	0.00465458	RP11-717F1.2
ENST00000623324	7.37667	0	0.253333	0.001	-7.98489	0.000638586	CH507-154B10.1
ENST00000623374	1470.81	334.83	6.12333	1.49	-2.039	0.0434843	CH507-338C24.1
ENST00000623430	3.55333	26.9433	0.126667	0.903333	2.83422	0.000810747	EML2-AS1
ENST00000623436	8.06667	0	0.31	0.001	-8.27612	0.00187688	RP11-717F1.2
ENST00000623735	10.15	3.69333	0.253333	0.0833333	-1.60407	0.0420248	C22orf24
ENST00000623980	2.33333	15.6667	0.00333333	0.0366667	3.45943	0.0106163	CTA-243E7.1
ENST00000624116	3.66667	0	0.19	0.001	-7.56986	0.0134224	RP5-991G20.6
ENST00000624261	7.37667	0	0.253333	0.001	-7.98489	0.000641938	LINC01670
ENST00000624461	42.26	0.06	1.38	0.001	-10.4305	0.0002489	CH507-254M2.2
ENST00000624561	3.66667	19.6133	0.163333	0.826667	2.33949	0.00438083	LINC01669
ENST00000624710	3.96	20.1267	0.04	0.21	2.39232	0.00433789	CTC-463N11.4
ENST00000624728	7.37667	0	0.253333	0.001	-7.98489	0.000640847	CH507-154B10.2
ENST00000625338	12.9633	6.25	0.513333	0.24	-1.09686	0.0408044	LINC00969
ENST00000625632	15.1667	7.37667	0.54	0.246667	-1.1304	0.0126216	LINC00969
ENST00000628102	0	5.95333	0.001	0.246667	7.94642	0.0260993	PCBP1-AS1
ENST00000630918	0.333333	4.66667	0.00333333	0.0433333	3.70044	0.0432533	DBET
ENST00000632058	0	4.28667	0.001	0.06	5.90689	0.0185976	NAGPA-AS1
ENST00000632484	313.333	896.667	3.29	8.89	1.4341	4.07976e-06	CTD-3113P16.11
ENST00000634543	9	2.66667	0.466667	0.136667	-1.77173	0.0408387	RP11-153F10.2
ENST00000635258	12.34	6.26667	0.0866667	0.0366667	-1.24101	0.0460634	LINC01427
ENST00000635449	82.62	184.61	0.206667	0.436667	1.07923	0.0125059	PRNCR1
ENST00000635687	953.31	2809.07	7.17667	19.9833	1.47741	1.89253e-06	MIR34AHG
ENST00000635780	18.8267	10.04	0.223333	0.11	-1.0217	0.0150331	RP11-57A19.7
ENST00000636067	17	4.33333	0.223333	0.0466667	-2.25873	0.00145962	RP11-798K3.2
ENST00000637678	4.86667	1.37333	0.09	0.0233333	-1.94753	0.04728	RP11-419I17.1
ENST00000637710	2.01667	13.8233	0.0966667	0.63	2.70426	0.0260881	XXbac-BPGBPG55C20.4
ENST00000638958	11.93	2.75	0.27	0.0566667	-2.25239	0.00211018	LINC01138
