# Supplementary material for: p53-Induced LINC00893 Regulates RBFOX2 Stability to Suppress Gastric Cancer Progression
Source: Front Cell Dev Biol. 2022 Jan 19;9:796451. doi: 10.3389/fcell.2021.796451 (PMC8807521; doi:10.3389/fcell.2021.796451)
Supplement: Supplementary file 2 [file Table3.xlsx]

## Sheet: Table S3
Table S3
KEGG_A_class	KEGG_B_class	Pathway	Vector-vs-LINC00893 (1572)	All (7193)	Pvalue	Qvalue	Pathway ID
Human Diseases	Cancers	MicroRNAs in cancer	62	150	4.72896e-08	1.50381e-05	ko05206
Environmental Information Processing	Signal transduction	FoxO signaling pathway	55	133	2.6595e-07	3.42361e-05	ko04068
Human Diseases	Cancers	Proteoglycans in cancer	74	198	3.44096e-07	3.42361e-05	ko05205
Cellular Processes	Cellular community - eukaryotes	Adherens junction	35	72	4.30643e-07	3.42361e-05	ko04520
Human Diseases	Drug resistance	Endocrine resistance	42	96	1.16895e-06	6.78069e-05	ko01522
Human Diseases	Cancers	Non-small cell lung cancer	32	66	1.44376e-06	6.78069e-05	ko05223
Organismal Systems	Endocrine system	Thyroid hormone signaling pathway	48	116	1.4926e-06	6.78069e-05	ko04919
Human Diseases	Drug resistance	EGFR tyrosine kinase inhibitor resistance	36	79	2.10284e-06	8.35879e-05	ko01521
Human Diseases	Cancers	Pathways in cancer	155	523	9.38966e-06	0.000304791	ko05200
Organismal Systems	Immune system	Platelet activation	48	123	1.04029e-05	0.000304791	ko04611
Human Diseases	Cancers	Renal cell carcinoma	31	68	1.05431e-05	0.000304791	ko05211
Human Diseases	Cancers	Chronic myeloid leukemia	33	76	1.95753e-05	0.000510127	ko05220
Human Diseases	Endocrine and metabolic diseases	Cushing syndrome	57	157	2.08543e-05	0.000510127	ko04934
Human Diseases	Cancers	Endometrial cancer	27	58	2.43746e-05	0.000553653	ko05213
Environmental Information Processing	Signal transduction	VEGF signaling pathway	27	59	3.56886e-05	0.000756598	ko04370
Cellular Processes	Cellular community - eukaryotes	Signaling pathways regulating pluripotency of stem cells	51	139	4.05929e-05	0.000806785	ko04550
Human Diseases	Cancers	Small cell lung cancer	37	92	4.92123e-05	0.000920559	ko05222
Genetic Information Processing	Folding, sorting and degradation	Ubiquitin mediated proteolysis	50	137	5.64987e-05	0.000998143	ko04120
Organismal Systems	Endocrine system	Prolactin signaling pathway	30	70	6.24042e-05	0.00100969	ko04917
Human Diseases	Cancers	Hepatocellular carcinoma	58	166	6.35027e-05	0.00100969	ko05225
Cellular Processes	Cell motility	Regulation of actin cytoskeleton	70	212	9.24621e-05	0.00140014	ko04810
Cellular Processes	Cellular community - eukaryotes	Focal adhesion	66	198	0.000106047	0.00152073	ko04510
Human Diseases	Infectious diseases	Human papillomavirus infection	103	339	0.00010999	0.00152073	ko05165
Human Diseases	Neurodegenerative diseases	Huntington disease	65	195	0.000119338	0.00158122	ko05016
Human Diseases	Cancers	Colorectal cancer	34	86	0.00014664	0.00186526	ko05210
Human Diseases	Cancers	Prostate cancer	37	97	0.000182031	0.00222638	ko05215
Environmental Information Processing	Signal transduction	Sphingolipid signaling pathway	43	118	0.000190506	0.00224374	ko04071
Environmental Information Processing	Signal transduction	ErbB signaling pathway	33	84	0.000210315	0.00227283	ko04012
Human Diseases	Cancers	Breast cancer	51	147	0.000210816	0.00227283	ko05224
Cellular Processes	Cell growth and death	Cellular senescence	54	158	0.000215655	0.00227283	ko04218
Organismal Systems	Environmental adaptation	Thermogenesis	73	229	0.000227655	0.00227283	ko04714
Human Diseases	Cancers	Glioma	29	71	0.000228713	0.00227283	ko05214
Human Diseases	Cancers	Choline metabolism in cancer	37	99	0.000293774	0.00283092	ko05231
Environmental Information Processing	Signal transduction	mTOR signaling pathway	51	150	0.000368195	0.00344371	ko04150
Environmental Information Processing	Signal transduction	Rap1 signaling pathway	66	206	0.000382943	0.00347931	ko04015
Metabolism	Carbohydrate metabolism	Inositol phosphate metabolism	29	73	0.000401011	0.00354226	ko00562
Organismal Systems	Nervous system	Neurotrophin signaling pathway	42	119	0.000493534	0.00424173	ko04722
Environmental Information Processing	Signal transduction	Ras signaling pathway	72	231	0.000524157	0.00438637	ko04014
Environmental Information Processing	Signal transduction	Phosphatidylinositol signaling system	36	99	0.000645407	0.00526255	ko04070
Human Diseases	Cancers	Pancreatic cancer	29	75	0.000678959	0.00539773	ko05212
Human Diseases	Cancers	Gastric cancer	49	148	0.000936737	0.00726542	ko05226
Organismal Systems	Aging	Longevity regulating pathway - mammal	33	91	0.001126	0.008346	ko04211
Organismal Systems	Endocrine system	Insulin signaling pathway	46	138	0.00112855	0.008346	ko04910
Human Diseases	Infectious diseases	Bacterial invasion of epithelial cells	28	74	0.0012385	0.00895094	ko05100
Human Diseases	Cancers	Bladder cancer	18	41	0.00129077	0.00912143	ko05219
Environmental Information Processing	Signal transduction	Hippo signaling pathway	50	154	0.00135732	0.00938323	ko04390
Environmental Information Processing	Signal transduction	AMPK signaling pathway	41	121	0.00143839	0.00973209	ko04152
Human Diseases	Endocrine and metabolic diseases	Insulin resistance	37	107	0.00159494	0.0105664	ko04931
Human Diseases	Infectious diseases	Hepatitis B	47	144	0.00165054	0.0107116	ko05161
Human Diseases	Cancers	Melanoma	27	72	0.00175322	0.0111505	ko05218
Environmental Information Processing	Signal transduction	Wnt signaling pathway	47	146	0.00226429	0.0141185	ko04310
Cellular Processes	Cell growth and death	Ferroptosis	17	40	0.00267285	0.0162849	ko04216
Organismal Systems	Endocrine system	Estrogen signaling pathway	44	136	0.00276437	0.0162849	ko04915
Organismal Systems	Immune system	Fc epsilon RI signaling pathway	25	67	0.00276535	0.0162849	ko04664
Organismal Systems	Digestive system	Mineral absorption	20	51	0.00366948	0.0210053	ko04978
Human Diseases	Infectious diseases	Human cytomegalovirus infection	66	223	0.00369904	0.0210053	ko05163
Organismal Systems	Endocrine system	Cortisol synthesis and secretion	24	65	0.00390147	0.0215603	ko04927
Environmental Information Processing	Signal transduction	PI3K-Akt signaling pathway	98	352	0.00393238	0.0215603	ko04151
Environmental Information Processing	Signal transduction	Notch signaling pathway	19	48	0.00405365	0.0218236	ko04330
Environmental Information Processing	Signal transduction	TGF-beta signaling pathway	29	83	0.00411765	0.0218236	ko04350
Human Diseases	Cancers	Acute myeloid leukemia	24	66	0.00488709	0.025477	ko05221
Organismal Systems	Nervous system	Retrograde endocannabinoid signaling	46	148	0.00531351	0.0266835	ko04723
Organismal Systems	Sensory system	Inflammatory mediator regulation of TRP channels	33	99	0.00534012	0.0266835	ko04750
Cellular Processes	Transport and catabolism	Autophagy - animal	41	129	0.00537027	0.0266835	ko04140
Organismal Systems	Nervous system	Long-term potentiation	24	67	0.00607131	0.0297027	ko04720
Organismal Systems	Endocrine system	GnRH signaling pathway	31	93	0.00680255	0.032427	ko04912
Organismal Systems	Aging	Longevity regulating pathway - multiple species	23	64	0.0068321	0.032427	ko04213
Human Diseases	Infectious diseases	Hepatitis C	41	131	0.00719996	0.0336704	ko05160
Organismal Systems	Development	Axon guidance	52	174	0.00757951	0.0349272	ko04360
Organismal Systems	Nervous system	Long-term depression	22	61	0.00768837	0.0349272	ko04730
Organismal Systems	Excretory system	Aldosterone-regulated sodium reabsorption	15	37	0.00789502	0.0353608	ko04960
Human Diseases	Drug resistance	Platinum drug resistance	25	72	0.00810712	0.0358065	ko01524
Human Diseases	Infectious diseases	Shigellosis	23	65	0.00843697	0.0367528	ko05131
Organismal Systems	Endocrine system	Relaxin signaling pathway	40	130	0.0107064	0.0460084	ko04926
Organismal Systems	Immune system	B cell receptor signaling pathway	24	70	0.0111126	0.0471172	ko04662
Environmental Information Processing	Signal transduction	HIF-1 signaling pathway	32	100	0.011632	0.0486706	ko04066
Environmental Information Processing	Signal transduction	MAPK signaling pathway	81	295	0.0119463	0.0493369	ko04010
Genetic Information Processing	Replication and repair	Homologous recombination	16	42	0.0122076	0.0497696	ko03440
Human Diseases	Neurodegenerative diseases	Alzheimer disease	50	171	0.0134737	0.0537732	ko05010
Cellular Processes	Cell growth and death	Oocyte meiosis	38	124	0.0135278	0.0537732	ko04114
Human Diseases	Infectious diseases	HTLV-I infection	70	253	0.0155823	0.0611749	ko05166
Human Diseases	Endocrine and metabolic diseases	Non-alcoholic fatty liver disease (NAFLD)	44	149	0.016463	0.0638442	ko04932
Human Diseases	Cancers	Central carbon metabolism in cancer	22	65	0.0171689	0.0657796	ko05230
Metabolism	Global and overview maps	Fatty acid metabolism	17	47	0.0174102	0.0659101	ko01212
Organismal Systems	Endocrine system	Progesterone-mediated oocyte maturation	31	99	0.0177363	0.0663545	ko04914
Cellular Processes	Cellular community - eukaryotes	Gap junction	28	88	0.0189193	0.0699575	ko04540
Human Diseases	Cancers	Thyroid cancer	14	37	0.0196902	0.0719709	ko05216
Organismal Systems	Nervous system	Cholinergic synapse	34	112	0.021615	0.0781089	ko04725
Cellular Processes	Cell growth and death	Apoptosis	40	136	0.0229022	0.080921	ko04210
Environmental Information Processing	Signal transduction	Apelin signaling pathway	40	136	0.0229022	0.080921	ko04371
Organismal Systems	Endocrine system	Melanogenesis	31	101	0.0235455	0.0822798	ko04916
Organismal Systems	Environmental adaptation	Circadian rhythm	12	31	0.0247771	0.0856426	ko04710
Genetic Information Processing	Folding, sorting and degradation	RNA degradation	25	79	0.0273548	0.0935358	ko03018
Cellular Processes	Transport and catabolism	Endocytosis	66	244	0.0296405	0.100273	ko04144
Human Diseases	Infectious diseases	Measles	38	131	0.0321305	0.107552	ko05162
Organismal Systems	Endocrine system	Oxytocin signaling pathway	43	152	0.0355795	0.117857	ko04921
Metabolism	Lipid metabolism	Sphingolipid metabolism	16	47	0.0367241	0.119166	ko00600
Organismal Systems	Excretory system	Endocrine and other factor-regulated calcium reabsorption	16	47	0.0367241	0.119166	ko04961
Metabolism	Lipid metabolism	Steroid biosynthesis	8	19	0.0380131	0.122103	ko00100
Environmental Information Processing	Signaling molecules and interaction	ECM-receptor interaction	25	82	0.0422497	0.134354	ko04512
Genetic Information Processing	Translation	Ribosome	38	134	0.0445012	0.140113	ko03010
Metabolism	Lipid metabolism	Biosynthesis of unsaturated fatty acids	9	23	0.0458762	0.143026	ko01040
Human Diseases	Infectious diseases	Amoebiasis	28	95	0.0495758	0.152303	ko05146
Human Diseases	Endocrine and metabolic diseases	AGE-RAGE signaling pathway in diabetic complications	29	99	0.0498097	0.152303	ko04933
Environmental Information Processing	Signal transduction	Phospholipase D signaling pathway	40	145	0.059179	0.179228	ko04072
Organismal Systems	Digestive system	Cholesterol metabolism	16	50	0.0625624	0.187687	ko04979
Genetic Information Processing	Replication and repair	Fanconi anemia pathway	17	54	0.0644115	0.191429	ko03460
Organismal Systems	Nervous system	Glutamatergic synapse	32	114	0.0691443	0.20271	ko04724
Organismal Systems	Immune system	Fc gamma R-mediated phagocytosis	26	90	0.0704639	0.20271	ko04666
Metabolism	Carbohydrate metabolism	Propanoate metabolism	11	32	0.071344	0.20271	ko00640
Environmental Information Processing	Signal transduction	Hedgehog signaling pathway	15	47	0.0713949	0.20271	ko04340
Human Diseases	Endocrine and metabolic diseases	Type II diabetes mellitus	15	47	0.0713949	0.20271	ko04930
Human Diseases	Infectious diseases	Pathogenic Escherichia coli infection	17	55	0.0749914	0.209582	ko05130
Human Diseases	Cancers	Transcriptional misregulation in cancers	49	185	0.0751331	0.209582	ko05202
Human Diseases	Infectious diseases	Epstein-Barr virus infection	52	198	0.0777552	0.213804	ko05169
Organismal Systems	Endocrine system	Glucagon signaling pathway	29	103	0.0779914	0.213804	ko04922
Organismal Systems	Excretory system	Vasopressin-regulated water reabsorption	14	44	0.081593	0.221766	ko04962
Cellular Processes	Cell growth and death	Cell cycle	34	124	0.0827979	0.223133	ko04110
Organismal Systems	Immune system	C-type lectin receptor signaling pathway	29	104	0.0864684	0.231067	ko04625
Organismal Systems	Endocrine system	Aldosterone synthesis and secretion	27	96	0.0876185	0.232189	ko04925
Human Diseases	Infectious diseases	Salmonella infection	24	84	0.0887922	0.233355	ko05132
Cellular Processes	Cellular community - eukaryotes	Tight junction	45	171	0.0928087	0.241911	ko04530
Organismal Systems	Immune system	NOD-like receptor signaling pathway	44	167	0.0941651	0.243451	ko04621
Metabolism	Glycan biosynthesis and metabolism	N-Glycan biosynthesis	15	49	0.0973296	0.249113	ko00510
Environmental Information Processing	Signal transduction	NF-kappa B signaling pathway	26	93	0.0979216	0.249113	ko04064
Metabolism	Glycan biosynthesis and metabolism	Mucin type O-glycan biosynthesis	10	30	0.0998441	0.251158	ko00512
Cellular Processes	Transport and catabolism	Mitophagy - animal	19	65	0.100305	0.251158	ko04137
Human Diseases	Infectious diseases	Toxoplasmosis	30	110	0.104083	0.258581	ko05145
Organismal Systems	Endocrine system	Thyroid hormone synthesis	21	74	0.112491	0.276359	ko04918
Organismal Systems	Endocrine system	Adipocytokine signaling pathway	20	70	0.112977	0.276359	ko04920
Organismal Systems	Immune system	Leukocyte transendothelial migration	30	112	0.124704	0.302716	ko04670
Human Diseases	Cancers	Basal cell carcinoma	18	63	0.127907	0.30814	ko05217
Organismal Systems	Environmental adaptation	Circadian entrainment	26	96	0.131533	0.312939	ko04713
Organismal Systems	Circulatory system	Vascular smooth muscle contraction	32	121	0.131867	0.312939	ko04270
Metabolism	Lipid metabolism	Fatty acid biosynthesis	5	13	0.133907	0.315424	ko00061
Environmental Information Processing	Signal transduction	cAMP signaling pathway	50	198	0.139216	0.325521	ko04024
Human Diseases	Infectious diseases	Kaposi sarcoma-associated herpesvirus infection	47	186	0.146734	0.340595	ko05167
Human Diseases	Cardiovascular diseases	Dilated cardiomyopathy (DCM)	24	89	0.148233	0.340942	ko05414
Environmental Information Processing	Signal transduction	TNF signaling pathway	29	110	0.150057	0.340942	ko04668
Genetic Information Processing	Folding, sorting and degradation	Protein processing in endoplasmic reticulum	42	165	0.1501	0.340942	ko04141
Human Diseases	Cancers	Viral carcinogenesis	50	200	0.157417	0.355026	ko05203
Environmental Information Processing	Signal transduction	Jak-STAT signaling pathway	41	162	0.163312	0.364818	ko04630
Environmental Information Processing	Signal transduction	Hippo signaling pathway - multiple species	9	29	0.164054	0.364818	ko04392
Metabolism	Amino acid metabolism	Cysteine and methionine metabolism	13	45	0.166471	0.367624	ko00270
Organismal Systems	Development	Osteoclast differentiation	32	125	0.179662	0.394017	ko04380
Metabolism	Metabolism of other amino acids	Selenocompound metabolism	6	18	0.182158	0.396754	ko00450
Metabolism	Glycan biosynthesis and metabolism	Other types of O-glycan biosynthesis	7	22	0.187518	0.403693	ko00514
Organismal Systems	Digestive system	Gastric acid secretion	20	75	0.189484	0.403693	ko04971
Organismal Systems	Nervous system	Serotonergic synapse	29	113	0.189947	0.403693	ko04726
Metabolism	Metabolism of cofactors and vitamins	Nicotinate and nicotinamide metabolism	9	30	0.191572	0.403693	ko00760
Genetic Information Processing	Folding, sorting and degradation	SNARE interactions in vesicular transport	10	34	0.191691	0.403693	ko04130
Organismal Systems	Nervous system	Dopaminergic synapse	33	131	0.202679	0.424026	ko04728
Organismal Systems	Endocrine system	Regulation of lipolysis in adipocyte	15	55	0.205297	0.426696	ko04923
Metabolism	Amino acid metabolism	Valine, leucine and isoleucine biosynthesis	2	4	0.209873	0.43325	ko00290
Human Diseases	Cardiovascular diseases	Arrhythmogenic right ventricular cardiomyopathy (ARVC)	19	72	0.211182	0.43325	ko05412
Organismal Systems	Endocrine system	Parathyroid hormone synthesis, secretion and action	27	106	0.212537	0.43325	ko04928
Metabolism	Metabolism of other amino acids	beta-Alanine metabolism	9	31	0.220909	0.447446	ko00410
Environmental Information Processing	Signal transduction	cGMP - PKG signaling pathway	40	163	0.226343	0.45555	ko04022
Human Diseases	Neurodegenerative diseases	Parkinson disease	35	142	0.23575	0.4715	ko05012
Organismal Systems	Endocrine system	Renin secretion	17	65	0.240049	0.477097	ko04924
Human Diseases	Infectious diseases	Influenza A	41	169	0.247998	0.489835	ko05164
Organismal Systems	Immune system	T cell receptor signaling pathway	25	100	0.255447	0.494168	ko04660
Human Diseases	Cardiovascular diseases	Hypertrophic cardiomyopathy (HCM)	21	83	0.259401	0.494168	ko05410
Organismal Systems	Immune system	Chemokine signaling pathway	44	183	0.259529	0.494168	ko04062
Human Diseases	Infectious diseases	Herpes simplex infection	44	183	0.259529	0.494168	ko05168
Metabolism	Metabolism of cofactors and vitamins	One carbon pool by folate	6	20	0.260157	0.494168	ko00670
Organismal Systems	Endocrine system	Ovarian Steroidogenesis	13	49	0.260855	0.494168	ko04913
Organismal Systems	Digestive system	Pancreatic secretion	24	96	0.26107	0.494168	ko04972
Organismal Systems	Circulatory system	Adrenergic signaling in cardiomyocytes	35	144	0.264907	0.498464	ko04261
Metabolism	Global and overview maps	Metabolic pathways	292	1296	0.268852	0.502912	ko01100
Genetic Information Processing	Replication and repair	Base excision repair	9	33	0.28404	0.528215	ko03410
Metabolism	Nucleotide metabolism	Pyrimidine metabolism	25	102	0.291711	0.539327	ko00240
Metabolism	Energy metabolism	Oxidative phosphorylation	32	133	0.298329	0.543968	ko00190
Organismal Systems	Endocrine system	Insulin secretion	21	85	0.299607	0.543968	ko04911
Cellular Processes	Cell growth and death	p53 signaling pathway	18	72	0.299773	0.543968	ko04115
Metabolism	Metabolism of other amino acids	D-Glutamine and D-glutamate metabolism	2	5	0.301064	0.543968	ko00471
Metabolism	Energy metabolism	Sulfur metabolism	3	9	0.311748	0.560089	ko00920
Human Diseases	Infectious diseases	African trypanosomiasis	9	34	0.317286	0.566837	ko05143
Metabolism	Lipid metabolism	Fatty acid elongation	8	30	0.325933	0.579031	ko00062
Genetic Information Processing	Translation	RNA transport	39	166	0.331453	0.585567	ko03013
Genetic Information Processing	Translation	mRNA surveillance pathway	22	91	0.33334	0.585647	ko03015
Cellular Processes	Cell growth and death	Necroptosis	38	162	0.338257	0.591021	ko04217
Organismal Systems	Endocrine system	PPAR signaling pathway	18	74	0.345537	0.600441	ko03320
Metabolism	Amino acid metabolism	Alanine, aspartate and glutamate metabolism	9	35	0.35127	0.600577	ko00250
Human Diseases	Neurodegenerative diseases	Prion diseases	9	35	0.35127	0.600577	ko05020
Metabolism	Amino acid metabolism	Valine, leucine and isoleucine degradation	12	48	0.351281	0.600577	ko00280
Organismal Systems	Digestive system	Carbohydrate digestion and absorption	11	44	0.361868	0.61537	ko04973
Metabolism	Amino acid metabolism	Glycine, serine and threonine metabolism	10	40	0.373287	0.631411	ko00260
Organismal Systems	Immune system	Toll-like receptor signaling pathway	24	102	0.377702	0.635499	ko04620
Cellular Processes	Cell growth and death	Apoptosis - multiple species	8	32	0.399343	0.668374	ko04215
Human Diseases	Infectious diseases	Vibrio cholerae infection	12	50	0.410168	0.682897	ko05110
Metabolism	Glycan biosynthesis and metabolism	Glycosaminoglycan biosynthesis - heparan sulfate / heparin	6	24	0.431734	0.715059	ko00534
Metabolism	Glycan biosynthesis and metabolism	Glycosaminoglycan biosynthesis - chondroitin sulfate / dermatan sulfate	5	20	0.451717	0.743467	ko00532
Metabolism	Lipid metabolism	Ether lipid metabolism	11	47	0.454756	0.743467	ko00565
Genetic Information Processing	Transcription	Spliceosome	30	133	0.455899	0.743467	ko03040
Organismal Systems	Nervous system	GABAergic synapse	20	88	0.462848	0.750947	ko04727
Metabolism	Carbohydrate metabolism	Amino sugar and nucleotide sugar metabolism	11	48	0.485518	0.78373	ko00520
Metabolism	Lipid metabolism	Fatty acid degradation	10	44	0.503175	0.800048	ko00071
Environmental Information Processing	Membrane transport	ABC transporters	10	44	0.503175	0.800048	ko02010
Genetic Information Processing	Transcription	Basal transcription factors	10	44	0.503175	0.800048	ko03022
Metabolism	Metabolism of cofactors and vitamins	Biotin metabolism	1	3	0.522845	0.820542	ko00780
Genetic Information Processing	Translation	Ribosome biogenesis in eukaryotes	17	77	0.52604	0.820542	ko03008
Organismal Systems	Digestive system	Salivary secretion	20	91	0.530103	0.820542	ko04970
Human Diseases	Drug resistance	Antifolate resistance	7	31	0.531242	0.820542	ko01523
Human Diseases	Substance dependence	Amphetamine addiction	15	68	0.531546	0.820542	ko05031
Human Diseases	Infectious diseases	Epithelial cell signaling in Helicobacter pylori infection	15	68	0.531546	0.820542	ko05120
Metabolism	Amino acid metabolism	Lysine degradation	13	59	0.537977	0.826458	ko00310
Human Diseases	Infectious diseases	Chagas disease (American trypanosomiasis)	22	101	0.546554	0.835597	ko05142
Genetic Information Processing	Folding, sorting and degradation	Sulfur relay system	2	8	0.549894	0.83668	ko04122
Metabolism	Glycan biosynthesis and metabolism	Glycosphingolipid biosynthesis - lacto and neolacto series	6	27	0.556849	0.843229	ko00601
Metabolism	Lipid metabolism	Glycerophospholipid metabolism	21	97	0.559853	0.843759	ko00564
Genetic Information Processing	Transcription	RNA polymerase	7	32	0.568173	0.85226	ko03020
Organismal Systems	Immune system	IL-17 signaling pathway	20	93	0.573684	0.85419	ko04657
Human Diseases	Neurodegenerative diseases	Amyotrophic lateral sclerosis (ALS)	11	51	0.574832	0.85419	ko05014
Human Diseases	Infectious diseases	Leishmaniasis	15	70	0.581606	0.856517	ko05140
Organismal Systems	Immune system	Natural killer cell mediated cytotoxicity	27	126	0.581785	0.856517	ko04650
Genetic Information Processing	Replication and repair	Mismatch repair	5	23	0.586809	0.859932	ko03430
Organismal Systems	Digestive system	Bile secretion	15	71	0.605811	0.883707	ko04976
Metabolism	Metabolism of cofactors and vitamins	Pantothenate and CoA biosynthesis	4	19	0.622937	0.904539	ko00770
Organismal Systems	Digestive system	Vitamin digestion and absorption	5	24	0.627618	0.907194	ko04977
Metabolism	Nucleotide metabolism	Purine metabolism	37	176	0.636121	0.913895	ko00230
Metabolism	Global and overview maps	Carbon metabolism	24	115	0.638002	0.913895	ko01200
Human Diseases	Substance dependence	Cocaine addiction	10	49	0.652264	0.930135	ko05030
Metabolism	Glycan biosynthesis and metabolism	Glycosylphosphatidylinositol(GPI)-anchor biosynthesis	5	25	0.665885	0.935025	ko00563
Metabolism	Lipid metabolism	alpha-Linolenic acid metabolism	5	25	0.665885	0.935025	ko00592
Metabolism	Carbohydrate metabolism	Pentose phosphate pathway	6	30	0.667455	0.935025	ko00030
Metabolism	Carbohydrate metabolism	Glyoxylate and dicarboxylate metabolism	6	30	0.667455	0.935025	ko00630
Genetic Information Processing	Replication and repair	Nucleotide excision repair	9	45	0.675681	0.942397	ko03420
Human Diseases	Infectious diseases	Legionellosis	11	55	0.682212	0.942949	ko05134
Organismal Systems	Immune system	RIG-I-like receptor signaling pathway	14	70	0.692271	0.942949	ko04622
Metabolism	Carbohydrate metabolism	Galactose metabolism	6	31	0.700146	0.942949	ko00052
Metabolism	Carbohydrate metabolism	Starch and sucrose metabolism	7	36	0.700162	0.942949	ko00500
Genetic Information Processing	Replication and repair	DNA replication	7	36	0.700162	0.942949	ko03030
Human Diseases	Immune diseases	Primary immunodeficiency	7	36	0.700162	0.942949	ko05340
Human Diseases	Endocrine and metabolic diseases	Maturity onset diabetes of the young	5	26	0.701482	0.942949	ko04950
Metabolism	Amino acid metabolism	Arginine biosynthesis	4	21	0.705092	0.942949	ko00220
Organismal Systems	Immune system	Th1 and Th2 cell differentiation	18	90	0.705376	0.942949	ko04658
Metabolism	Biosynthesis of other secondary metabolites	Caffeine metabolism	1	5	0.708695	0.942949	ko00232
Metabolism	Biosynthesis of other secondary metabolites	Neomycin, kanamycin and gentamicin biosynthesis	1	5	0.708695	0.942949	ko00524
Organismal Systems	Immune system	Th17 cell differentiation	21	105	0.714762	0.947059	ko04659
Environmental Information Processing	Signal transduction	Calcium signaling pathway	37	182	0.720506	0.950709	ko04020
Metabolism	Amino acid metabolism	Phenylalanine metabolism	3	17	0.752595	0.983094	ko00360
Metabolism	Energy metabolism	Nitrogen metabolism	3	17	0.752595	0.983094	ko00910
Organismal Systems	Circulatory system	Cardiac muscle contraction	15	78	0.754324	0.983094	ko04260
Metabolism	Carbohydrate metabolism	Fructose and mannose metabolism	6	33	0.758803	0.984895	ko00051
Metabolism	Metabolism of other amino acids	Phosphonate and phosphinate metabolism	1	6	0.772402	0.991483	ko00440
Metabolism	Metabolism of cofactors and vitamins	Vitamin B6 metabolism	1	6	0.772402	0.991483	ko00750
Organismal Systems	Excretory system	Proximal tubule bicarbonate reclamation	4	23	0.773418	0.991483	ko04964
Genetic Information Processing	Translation	Aminoacyl-tRNA biosynthesis	8	44	0.77635	0.991483	ko00970
Metabolism	Carbohydrate metabolism	Pyruvate metabolism	7	39	0.779787	0.991889	ko00620
Metabolism	Carbohydrate metabolism	Pentose and glucuronate interconversions	6	34	0.784771	0.994251	ko00040
Metabolism	Lipid metabolism	Glycerolipid metabolism	11	61	0.80911	1	ko00561
Human Diseases	Substance dependence	Alcoholism	35	180	0.810644	1	ko05034
Genetic Information Processing	Replication and repair	Non-homologous end-joining	2	13	0.812386	1	ko03450
Metabolism	Carbohydrate metabolism	Citrate cycle (TCA cycle)	5	30	0.816891	1	ko00020
Human Diseases	Cardiovascular diseases	Fluid shear stress and atherosclerosis	26	137	0.822392	1	ko05418
Metabolism	Metabolism of cofactors and vitamins	Porphyrin and chlorophyll metabolism	7	42	0.842535	1	ko00860
Metabolism	Glycan biosynthesis and metabolism	Glycosaminoglycan biosynthesis - keratan sulfate	2	14	0.844596	1	ko00533
Cellular Processes	Transport and catabolism	Peroxisome	15	84	0.847725	1	ko04146
Cellular Processes	Transport and catabolism	Autophagy - other eukaryotes	5	32	0.859479	1	ko04136
Metabolism	Metabolism of cofactors and vitamins	Riboflavin metabolism	1	8	0.861083	1	ko00740
Metabolism	Amino acid metabolism	Arginine and proline metabolism	8	49	0.869405	1	ko00330
Metabolism	Glycan biosynthesis and metabolism	Glycosphingolipid biosynthesis - ganglio series	2	15	0.871697	1	ko00604
Metabolism	Metabolism of cofactors and vitamins	Thiamine metabolism	2	15	0.871697	1	ko00730
Metabolism	Carbohydrate metabolism	Ascorbate and aldarate metabolism	4	27	0.872142	1	ko00053
Metabolism	Metabolism of terpenoids and polyketides	Terpenoid backbone biosynthesis	3	22	0.889291	1	ko00900
Metabolism	Carbohydrate metabolism	Butanoate metabolism	4	28	0.890082	1	ko00650
Genetic Information Processing	Folding, sorting and degradation	Proteasome	7	45	0.890085	1	ko03050
Human Diseases	Cardiovascular diseases	Viral myocarditis	9	56	0.891017	1	ko05416
Human Diseases	Infectious diseases	Tuberculosis	32	175	0.896137	1	ko05152
Metabolism	Lipid metabolism	Linoleic acid metabolism	4	29	0.905778	1	ko00591
Metabolism	Amino acid metabolism	Histidine metabolism	3	23	0.906672	1	ko00340
Metabolism	Glycan biosynthesis and metabolism	Mannose type O-glycan biosyntheis	3	23	0.906672	1	ko00515
Organismal Systems	Endocrine system	Renin-angiotensin system	3	23	0.906672	1	ko04614
Organismal Systems	Nervous system	Synaptic vesicle cycle	10	63	0.908617	1	ko04721
Metabolism	Lipid metabolism	Primary bile acid biosynthesis	2	17	0.913289	1	ko00120
Metabolism	Lipid metabolism	Synthesis and degradation of ketone bodies	1	10	0.915224	1	ko00072
Metabolism	Amino acid metabolism	Tyrosine metabolism	5	36	0.92006	1	ko00350
Cellular Processes	Transport and catabolism	Lysosome	21	123	0.92324	1	ko04142
Human Diseases	Infectious diseases	Malaria	7	48	0.924926	1	ko05144
Metabolism	Global and overview maps	2-Oxocarboxylic acid metabolism	2	18	0.928981	1	ko01210
Human Diseases	Substance dependence	Morphine addiction	15	93	0.933678	1	ko05032
Metabolism	Glycan biosynthesis and metabolism	Glycosaminoglycan degradation	2	19	0.94196	1	ko00531
Cellular Processes	Transport and catabolism	Phagosome	25	148	0.946094	1	ko04145
Metabolism	Carbohydrate metabolism	Glycolysis / Gluconeogenesis	10	68	0.948701	1	ko00010
Metabolism	Lipid metabolism	Arachidonic acid metabolism	9	64	0.958325	1	ko00590
Human Diseases	Infectious diseases	Pertussis	11	76	0.961373	1	ko05133
Metabolism	Lipid metabolism	Steroid hormone biosynthesis	8	59	0.962449	1	ko00140
Organismal Systems	Digestive system	Fat digestion and absorption	5	41	0.962619	1	ko04975
Organismal Systems	Immune system	Cytosolic DNA-sensing pathway	8	62	0.975106	1	ko04623
Metabolism	Metabolism of other amino acids	Glutathione metabolism	7	56	0.975208	1	ko00480
Metabolism	Glycan biosynthesis and metabolism	Glycosphingolipid biosynthesis - globo and isoglobo series	1	15	0.975352	1	ko00603
Metabolism	Global and overview maps	Biosynthesis of amino acids	10	74	0.975763	1	ko01230
Organismal Systems	Immune system	Antigen processing and presentation	9	69	0.978438	1	ko04612
Organismal Systems	Immune system	Hematopoietic cell lineage	13	94	0.982617	1	ko04640
Human Diseases	Substance dependence	Nicotine addiction	4	40	0.985155	1	ko05033
Metabolism	Xenobiotics biodegradation and metabolism	Drug metabolism - other enzymes	10	78	0.985743	1	ko00983
Organismal Systems	Digestive system	Protein digestion and absorption	12	90	0.986105	1	ko04974
Metabolism	Metabolism of cofactors and vitamins	Folate biosynthesis	2	26	0.986533	1	ko00790
Metabolism	Glycan biosynthesis and metabolism	Other glycan degradation	1	18	0.98826	1	ko00511
Organismal Systems	Excretory system	Collecting duct acid secretion	2	27	0.98913	1	ko04966
Environmental Information Processing	Signaling molecules and interaction	Cell adhesion molecules (CAMs)	19	142	0.996563	1	ko04514
Genetic Information Processing	Folding, sorting and degradation	Protein export	1	23	0.996592	1	ko03060
Organismal Systems	Immune system	Complement and coagulation cascades	8	79	0.99811	1	ko04610
Human Diseases	Immune diseases	Systemic lupus erythematosus	16	130	0.998333	1	ko05322
Human Diseases	Infectious diseases	Staphylococcus aureus infection	4	52	0.99842	1	ko05150
Metabolism	Xenobiotics biodegradation and metabolism	Drug metabolism - cytochrome P450	6	69	0.998989	1	ko00982
Metabolism	Amino acid metabolism	Tryptophan metabolism	2	41	0.999506	1	ko00380
Metabolism	Metabolism of cofactors and vitamins	Retinol metabolism	5	66	0.999543	1	ko00830
Organismal Systems	Sensory system	Taste transduction	7	82	0.999646	1	ko04742
Human Diseases	Immune diseases	Inflammatiory bowel disease (IBD)	4	63	0.999822	1	ko05321
Human Diseases	Immune diseases	Rheumatoid arthritis	7	86	0.999827	1	ko05323
Metabolism	Xenobiotics biodegradation and metabolism	Metabolism of xenobiotics by cytochrome P450	5	73	0.999882	1	ko00980
Human Diseases	Cancers	Chemical carcinogenesis	6	82	0.999908	1	ko05204
Environmental Information Processing	Signaling molecules and interaction	Cytokine-cytokine receptor interaction	37	292	0.999986	1	ko04060
Organismal Systems	Immune system	Intestinal immune network for IgA production	1	46	0.999989	1	ko04672
Environmental Information Processing	Signaling molecules and interaction	Neuroactive ligand-receptor interaction	28	278	1	1	ko04080
Organismal Systems	Sensory system	Olfactory transduction	7	413	1	1	ko04740
