# Supplementary material for: p53-Induced LINC00893 Regulates RBFOX2 Stability to Suppress Gastric Cancer Progression
Source: Front Cell Dev Biol. 2022 Jan 19;9:796451. doi: 10.3389/fcell.2021.796451 (PMC8807521; doi:10.3389/fcell.2021.796451)
Supplement: Supplementary file 5 [file Table1.xlsx]

## Sheet: Sheet1
Table S1
id	N_count	T_count	N_fpkm	T_fpkm	log2(FC)	Pvalue	Symbol
ENST00000229465	0	20.0767	0.001	0.456667	8.835	0.0268851	FLJ22447
ENST00000235290	7.52	56.2833	0.146667	1.15	2.97102	0.0176644	DLEU2
ENST00000255183	4.35333	39.62	0.136667	1.26	3.20469	0.0120256	RP11-445H22.3
ENST00000315302	0	2.39667	0.001	0.04	5.32193	0.0395401	AC108142.1
ENST00000321336	234.867	23.8233	9.08	1.25	-2.86076	0.00185516	LINC00982
ENST00000325660	2.33333	0	0.0266667	0.001	-4.73697	0.0284467	ZNRF3-AS1
ENST00000326989	2	0	0.0666667	0.001	-6.05889	0.0388175	LINC01869
ENST00000330551	7.48333	0.576667	0.206667	0.02	-3.36923	0.0463035	LINC01547
ENST00000331944	55.6667	201.107	3.18	12.3867	1.96169	0.0262454	CYTOR
ENST00000352367	0	52.2033	0.001	0.573333	9.16323	0.00773551	TCL6
ENST00000355430	2799.09	473.03	14.18	2.9	-2.28973	0.000386028	COLCA1
ENST00000366140	0	2.66667	0.001	0.103333	6.69116	0.0367368	NRIR
ENST00000366278	8	0.666667	0.133333	0.0133333	-3.32193	0.0277438	AC105053.3
ENST00000370624	7	0	0.0833333	0.001	-6.38082	0.0027879	LINC01555
ENST00000377680	17.8133	2.06333	0.143333	0.02	-2.8413	0.00808528	FAM201A
ENST00000380888	1.86667	22.6433	0.0166667	0.16	3.26303	0.0162494	LINC01597
ENST00000380990	0	5	0.001	0.0466667	5.54432	0.0250092	LINC00898
ENST00000396588	0	8.97667	0.001	0.136667	7.09452	0.00121556	AC097662.2
ENST00000398177	4.20667	0	0.0566667	0.001	-5.82443	0.0147641	VAC14-AS1
ENST00000398832	89	3	1.40333	0.0666667	-4.39575	0.00167187	AC090616.2
ENST00000399869	25	1.66667	0.206667	0.0166667	-3.63227	0.00249752	RP11-43F13.3
ENST00000399886	8.57667	0	0.256667	0.001	-8.00375	0.00252085	DHRS4-AS1
ENST00000400282	3.08	27.0433	0.116667	0.966667	3.05063	0.0127644	MIR17HG
ENST00000400306	0.333333	9	0.00666667	0.183333	4.78136	0.0174938	RP11-542B15.1
ENST00000400831	1	29.6667	0.0133333	0.436667	5.03342	0.0113424	RP11-351J23.1
ENST00000405369	4.6	0.363333	0.123333	0.0133333	-3.20945	0.046721	LINC01644
ENST00000407635	0	3.61	0.001	0.04	5.32193	0.0425683	AC011298.2
ENST00000409054	80.8667	272.283	2.25667	8.27333	1.87428	0.0279783	CYTOR
ENST00000409139	1.14667	19.53	0.0666667	1.25333	4.23266	0.00180266	CYTOR
ENST00000409905	117	15.3333	4.79333	0.84	-2.51257	0.00118372	AC106876.2
ENST00000411573	3.42667	18.1467	0.06	0.363333	2.59826	0.0487461	SP2-AS1
ENST00000411727	0.333333	5.33333	0.00666667	0.08	3.58496	0.0499645	RP11-33A14.1
ENST00000411790	7.66667	0	0.25	0.001	-7.96578	0.00263741	TTLL11-IT1
ENST00000412134	0	4	0.001	0.0566667	5.82443	0.0368071	LINC01249
ENST00000412485	0	19.9067	0.001	0.443333	8.79225	6.42287e-05	LINC02154
ENST00000412712	5.24667	0	0.163333	0.001	-7.35168	0.00898665	ID2-AS1
ENST00000413185	7.66	0	0.203333	0.001	-7.6677	0.0036164	AC073283.4
ENST00000413472	10.1367	0.666667	0.453333	0.0433333	-3.38702	0.0230044	LINC00982
ENST00000413591	292.667	16.3333	2.96	0.2	-3.88753	5.00841e-05	LINC00365
ENST00000413768	4.06	94.96	0.0466667	1.63667	5.13222	0.0313036	DUXAP8
ENST00000414030	9.06333	52.3767	0.403333	2.44667	2.60077	0.0216029	CYTOR
ENST00000414042	0.666667	12	0.03	0.663333	4.4667	0.0266205	RP11-157P1.4
ENST00000414198	0	2.53333	0.001	0.12	6.90689	0.0430937	SATB1-AS1
ENST00000414488	28.68	6.53333	1.11667	0.27	-2.04817	0.0264107	SNHG23
ENST00000414659	3.6	0	0.0366667	0.001	-5.1964	0.0291747	MCM3AP-AS1
ENST00000414790	131.77	952.147	1.66667	14.33	3.104	0.00170883	H19
ENST00000415182	0	3.33333	0.001	0.05	5.64386	0.029317	LINC01684
ENST00000415237	0	20.6667	0.001	0.376667	8.55714	4.43118e-05	AC004988.1
ENST00000415338	63.8667	1	0.45	0.01	-5.49185	0.0323059	RP5-998N21.4
ENST00000415386	2.66667	0	0.0433333	0.001	-5.43741	0.0373097	LINC01783
ENST00000415437	2.66667	0	0.03	0.001	-4.90689	0.0224549	RP11-267N12.1
ENST00000415479	0	13	0.001	0.66	9.36632	0.000220753	LINC01614
ENST00000415532	0	5.66667	0.001	0.266667	8.05889	0.0209409	LINC01709
ENST00000415675	0	32.6667	0.001	0.206667	7.69116	0.000288582	CADM3-AS1
ENST00000415889	3.64667	30.7133	0.0733333	0.716667	3.28876	0.0154688	LINC01260
ENST00000416261	2.08667	18.7	0.0966667	1.09667	3.50396	0.0216476	LINC00426
ENST00000416381	6.74	0	0.11	0.001	-6.78136	0.00462853	LINC00630
ENST00000416560	37.19	3.38667	1.55	0.16	-3.27612	0.00133944	TP53TG1
ENST00000417086	0.88	34.8433	0.0233333	1.32	5.822	0.00659624	HAGLR
ENST00000417346	5.33333	29.3333	0.12	0.65	2.43741	0.039834	RP4-800J21.3
ENST00000417354	0	54.41	0.001	0.43	8.74819	3.41245e-08	DNM3OS
ENST00000417884	1.97667	21.9867	0.0533333	0.656667	3.62205	0.00682694	RP3-340N1.2
ENST00000418006	28.3333	1.33333	0.306667	0.02	-3.9386	0.00134963	LINC00940
ENST00000418837	0.853333	9.27333	0.0266667	0.346667	3.70044	0.0388921	RP11-557H15.4
ENST00000419463	3.13667	0	0.106667	0.001	-6.73697	0.0319866	KCCAT333
ENST00000419531	3.33333	0	0.0966667	0.001	-6.59495	0.0138024	LINC01135
ENST00000419571	0	5.88	0.001	0.316667	8.30682	0.00547303	TMEM44-AS1
ENST00000419688	12.8967	0	0.813333	0.001	-9.6677	0.000833244	LINC00483
ENST00000419895	36.0367	0	0.53	0.001	-9.04985	0.000539188	RP11-356J5.12
ENST00000420335	5.35	0	0.31	0.001	-8.27612	0.0176307	RP11-452F19.3
ENST00000420579	0.0166667	4.58	0.001	0.286667	8.16323	0.0152474	AC104653.1
ENST00000420774	0	2.61333	0.001	0.176667	7.46489	0.0290576	AC004540.5
ENST00000420821	0	3.31	0.001	0.0633333	5.98489	0.0204296	INHBA-AS1
ENST00000421161	3.77333	0	0.126667	0.001	-6.98489	0.00908195	RP11-13P5.1
ENST00000421253	0	3.38667	0.001	0.203333	7.6677	0.0288967	MIATNB
ENST00000421254	4.14333	0	0.17	0.001	-7.40939	0.0296602	RP11-27K13.3
ENST00000421298	3.08667	0	0.176667	0.001	-7.46489	0.0487279	ID2-AS1
ENST00000421735	17	0	1.28667	0.001	-10.3294	7.3552e-05	SEMA3B-AS1
ENST00000421927	0	7.11333	0.001	0.103333	6.69116	0.0127528	MCM3AP-AS1
ENST00000422124	20.2867	4.1	1.38	0.33	-2.06413	0.0242716	RP11-108M9.4
ENST00000422403	0	4.76333	0.001	0.24	7.90689	0.0290131	MIAT
ENST00000422420	0.29	7.9	0.01	0.32	5	0.0464826	CDKN2B-AS1
ENST00000422459	7.68667	66.0267	0.24	2.14333	3.15875	0.0035545	SMIM25
ENST00000422761	2	0	0.05	0.001	-5.64386	0.0392702	ATP6V1B1-AS1
ENST00000423178	18.2567	3.90667	0.186667	0.05	-1.90046	0.0301738	FLJ37035
ENST00000423233	0	5.33333	0.001	0.583333	9.18818	0.0223964	AC006076.1
ENST00000423546	0	19.32	0.001	0.113333	6.82443	0.0360236	FAM225B
ENST00000423581	0	4.88333	0.001	0.323333	8.33688	0.0076555	LINC01684
ENST00000423943	594.12	122.91	14.8233	3.79333	-1.96633	0.00526655	LINC01133
ENST00000424076	16.07	0	0.15	0.001	-7.22882	0.000252002	MEG3
ENST00000424094	1.84333	25.69	0.04	0.826667	4.36923	0.0443579	GNAS-AS1
ENST00000424518	0	10.91	0.001	0.17	7.40939	0.00919856	HOTAIR
ENST00000424605	3.80667	0	0.13	0.001	-7.02237	0.0345711	VLDLR-AS1
ENST00000424761	5	0	0.276667	0.001	-8.11201	0.00551981	RP4-633O19__A.1
ENST00000425021	0	3.33333	0.001	0.28	8.12928	0.0364547	LINC00494
ENST00000425156	13.1467	2.72	0.186667	0.0433333	-2.10692	0.0450494	ENTPD3-AS1
ENST00000425384	0	3.66667	0.001	0.0933333	6.54432	0.0310267	RP1-40E16.9
ENST00000425449	10.3333	1.33333	0.106667	0.0166667	-2.67807	0.0297588	RP4-663N10.1
ENST00000425497	1.25667	125.38	0.0166667	2.09667	6.97499	6.82269e-08	SMIM25
ENST00000425669	0	2.75	0.001	0.0966667	6.59495	0.0460983	RP11-499P20.2
ENST00000425712	11.1467	0	0.48	0.001	-8.90689	0.000242779	LINC01006
ENST00000425887	14.03	0.666667	0.326667	0.0233333	-3.80735	0.00352071	AC008268.1
ENST00000425974	0.666667	23.3333	0.01	0.436667	5.44846	0.0013785	AC064875.2
ENST00000427169	0	7.66667	0.001	0.15	7.22882	0.0122649	RP11-495P10.5
ENST00000427276	0	18.3333	0.001	0.22	7.78136	0.0199744	LINC01108
ENST00000427857	0	3.93333	0.001	0.303333	8.24476	0.0127766	FAM41C
ENST00000428426	30	5.66667	0.883333	0.183333	-2.26849	0.0150343	AC002511.3
ENST00000428495	0	3	0.001	0.0633333	5.98489	0.0246052	RP4-644L1.2
ENST00000428732	0	4.66667	0.001	0.126667	6.98489	0.0102481	DEPDC1-AS1
ENST00000429281	0.783333	8.81	0.0433333	0.406667	3.2303	0.0369487	LINC01281
ENST00000429561	0	6	0.001	0.1	6.64386	0.0184552	SHANK2-AS1
ENST00000429599	3.94667	0	0.0966667	0.001	-6.59495	0.0296602	PCBP1-AS1
ENST00000429730	7.33333	64.6667	0.483333	4.12333	3.09272	0.00390014	LINC01857
ENST00000429798	0	2.02667	0.001	0.0733333	6.1964	0.0481872	LIMD1-AS1
ENST00000429829	59.6033	1.01	0.0933333	0.001	-6.54432	1.53049e-06	XIST
ENST00000430027	0.466667	25.39	0.001	0.0633333	5.98489	0.0416027	DLX6-AS1
ENST00000430356	9.66667	0	0.0633333	0.001	-5.98489	0.00162059	PITRM1-AS1
ENST00000430494	0	1.90667	0.001	0.0633333	5.98489	0.0483076	MYOSLID
ENST00000430555	0	4.49333	0.001	0.183333	7.51833	0.0104219	LINC01237
ENST00000430801	6.94333	0.333333	0.363333	0.02	-4.18322	0.0148069	APTR
ENST00000431027	1.02333	33.68	0.01	0.426667	5.41504	0.000319374	RP3-340N1.2
ENST00000431144	1	9.71	0.0333333	0.4	3.58496	0.0424841	RP11-356I2.4
ENST00000431385	0	6.07333	0.001	0.253333	7.98489	0.00556246	MIR4435-2HG
ENST00000431422	0.666667	13.2767	0.01	0.21	4.39232	0.00578768	LINC01010
ENST00000431497	0	16.3467	0.001	0.14	7.12928	0.015305	DLX6-AS1
ENST00000431705	0.16	5.33333	0.00666667	0.296667	5.47573	0.00607907	PRKAR2A-AS1
ENST00000431955	30.3333	0.666667	0.943333	0.03	-4.97473	0.0016037	RP4-735C1.4
ENST00000431979	0	17.3333	0.001	0.186667	7.54432	0.0170703	LINC01087
ENST00000432265	6.32	0	0.213333	0.001	-7.73697	0.00329953	AC002451.3
ENST00000432268	34.3333	128	1.19	4.76	2	0.025417	AC017002.2
ENST00000432272	0	4	0.001	0.31	8.27612	0.0380146	RP13-297E16.4
ENST00000432677	0	3.33333	0.001	0.05	5.64386	0.0213586	LINC01844
ENST00000432770	11.3333	0.666667	0.636667	0.0466667	-3.77007	0.00926995	LINC00365
ENST00000432910	2	16.8867	0.03	0.293333	3.28951	0.0285086	MIR646HG
ENST00000433082	12.4467	0	0.0666667	0.001	-6.05889	0.000121591	PROX1-AS1
ENST00000433232	0	4.29	0.001	0.243333	7.92679	0.020396	LINC01534
ENST00000433843	0	6.72	0.001	0.556667	9.12067	0.00312237	SNHG5
ENST00000434023	0	2.65	0.001	0.19	7.56986	0.0467762	AC023590.1
ENST00000434245	0	19.2133	0.001	0.63	9.29921	0.00147417	LINC01138
ENST00000434300	0.666667	9.66667	0.05	0.836667	4.06465	0.0288669	RP5-1011O1.2
ENST00000434409	117.667	5	1.52	0.0833333	-4.18903	0.000870421	DNMBP-AS1
ENST00000434703	42.0133	8.55667	0.373333	0.103333	-1.85316	0.0192892	SOX9-AS1
ENST00000434741	36.3333	0.666667	1.61	0.0433333	-5.21544	0.00128168	RP1-302D9.3
ENST00000434839	5.13333	0	0.0466667	0.001	-5.54432	0.0196651	XIST
ENST00000434942	1.16	13.1767	0.0333333	0.506667	3.926	0.0496581	RP1-90G24.10
ENST00000435350	14.6667	2.33333	0.153333	0.03	-2.35364	0.0342974	TRHDE-AS1
ENST00000436079	0	2.27667	0.001	0.0433333	5.43741	0.0378815	THAP7-AS1
ENST00000436151	1.07333	14.4333	0.0366667	0.423333	3.52925	0.0111178	AC011899.9
ENST00000436383	0	2.66667	0.001	0.0266667	4.73697	0.0299138	LINC00707
ENST00000436489	3	0	0.0233333	0.001	-4.54432	0.0283283	AC011899.10
ENST00000436551	3	25	0.11	1.04	3.24101	0.0107823	LINC01914
ENST00000436670	8	1	0.0866667	0.01	-3.11548	0.048625	AC073133.1
ENST00000436880	10.8633	92.64	0.136667	1.28333	3.23116	0.00131793	MIR181A1HG
ENST00000437007	0	8	0.001	0.136667	7.09452	0.00242856	AC011893.3
ENST00000437194	4.27333	0.333333	0.276667	0.03	-3.20511	0.0472683	LINC01695
ENST00000437249	2	0	0.146667	0.001	-7.1964	0.0381983	RP1-8B1.4
ENST00000437331	0	5.01333	0.001	0.05	5.64386	0.0250092	DLX6-AS1
ENST00000437346	3.35333	0	0.106667	0.001	-6.73697	0.0345593	AC009501.4
ENST00000437673	6.58667	0.446667	0.3	0.02	-3.90689	0.0224041	AC097662.2
ENST00000437737	2.66667	0	0.08	0.001	-6.32193	0.039081	LINC01088
ENST00000437781	26.2	196.247	0.306667	2.98667	3.28379	0.00798447	DUXAP8
ENST00000438049	5.71333	0	0.0366667	0.001	-5.1964	0.0158644	LINC00689
ENST00000438158	0	5.04333	0.001	0.283333	8.14636	0.0127108	LINC01705
ENST00000438290	165.333	33	1.37333	0.33	-2.05714	0.00412731	SOX21-AS1
ENST00000438368	0	10.1333	0.001	0.173333	7.43741	0.00202697	LINC00665
ENST00000438770	2.39667	0	0.123333	0.001	-6.94642	0.0461991	LINC01535
ENST00000438850	0.666667	12	0.03	0.786667	4.71272	0.016588	KB-7G2.9
ENST00000439192	10.0533	1.83	0.49	0.106667	-2.19967	0.0461793	DGUOK-AS1
ENST00000439298	0	6.66667	0.001	0.0966667	6.59495	0.0158648	RP11-228B15.4
ENST00000439341	2.33333	0	0.0966667	0.001	-6.59495	0.0451075	RP5-858B6.3
ENST00000439362	53.2233	241.31	1.08667	5.22333	2.26506	0.00750999	MIR4435-2HG
ENST00000439547	7.46	0	0.39	0.001	-8.60733	0.00330249	AC108488.4
ENST00000439621	0.666667	12	0.01	0.236667	4.56478	0.024131	RP11-334A14.8
ENST00000439703	0	3.33333	0.001	0.163333	7.35168	0.0325206	LINC01615
ENST00000439725	0	15.0967	0.001	0.28	8.12928	0.000454869	H19
ENST00000439790	0.666667	8.73667	0.0333333	0.573333	4.10434	0.0256335	LINC00460
ENST00000440007	0	3.66667	0.001	0.02	4.32193	0.0425683	EMX2OS
ENST00000440038	6.05667	0	0.203333	0.001	-7.6677	0.0123388	RP4-669L17.10
ENST00000440093	4.41333	0	0.236667	0.001	-7.88671	0.0128679	SOX9-AS1
ENST00000440512	42.6667	9.12667	0.313333	0.0833333	-1.91073	0.0173132	SLC26A4-AS1
ENST00000440518	4.46333	0	0.366667	0.001	-8.51833	0.00943247	RP11-445F6.2
ENST00000440862	2.38	0	0.113333	0.001	-6.82443	0.0456026	LINC01138
ENST00000441071	8.25667	0.666667	0.423333	0.0433333	-3.28824	0.0230519	HIPK1-AS1
ENST00000441095	16.5333	312	0.0766667	1.74	4.50434	0.0315826	LINC01694
ENST00000441386	0	3.78333	0.001	0.213333	7.73697	0.0289674	BHLHE40-AS1
ENST00000441568	0	3	0.001	0.0433333	5.43741	0.0250541	LINC01747
ENST00000441632	0	5.33333	0.001	0.25	7.96578	0.0223964	AC010907.5
ENST00000441820	0	2.77333	0.001	0.163333	7.35168	0.0407551	MIR99AHG
ENST00000442037	49.9267	330.027	1.9	14.88	2.9693	0.0140876	H19
ENST00000442937	10.5167	44.5967	0.463333	2.43	2.39083	0.0446832	LINC00578
ENST00000442956	0.376667	11.5167	0.00333333	0.176667	5.72792	0.00739173	LINC00299
ENST00000443037	3	0	0.25	0.001	-7.96578	0.0292655	SOX9-AS1
ENST00000443243	3	0	0.04	0.001	-5.32193	0.0308379	LINC01634
ENST00000443364	290.463	48.09	6.16667	1.26333	-2.28726	0.00602292	LINC01133
ENST00000443448	4.33333	0.166667	0.32	0.02	-4	0.0137879	RP11-15I11.3
ENST00000443747	0	6.33333	0.001	0.42	8.71425	0.016809	RP11-164D18.2
ENST00000443966	3.92333	113.537	0.0533333	1.81	5.08481	0.0100411	GNAS-AS1
ENST00000443993	5.33333	32.3333	0.0666667	0.446667	2.74416	0.0143058	RP11-492E3.2
ENST00000444038	3.11667	0	0.17	0.001	-7.40939	0.0414477	RP1-8B1.4
ENST00000444196	2.33333	0	0.106667	0.001	-6.73697	0.0456026	AC010894.3
ENST00000444301	0	8.20667	0.001	0.416667	8.70275	0.0016889	MIR4435-2HG
ENST00000444416	5.06667	0	0.05	0.001	-5.64386	0.0112346	LINC01105
ENST00000444465	3.41333	0	0.14	0.001	-7.12928	0.0242488	LINC00473
ENST00000444688	0.333333	6.66667	0.0166667	0.44	4.72247	0.0319304	LINC00299
ENST00000444722	0	4	0.001	0.316667	8.30682	0.0212864	RP13-228J13.1
ENST00000444804	2.66667	0	0.13	0.001	-7.02237	0.0373007	AC010745.1
ENST00000444998	16.1167	0	0.213333	0.001	-7.73697	0.000279572	MCM3AP-AS1
ENST00000445168	22.8467	0	0.743333	0.001	-9.53787	0.0403481	LINC02038
ENST00000445317	543.8	22.03	3.32667	0.176667	-4.23498	0.00904895	LINC00982
ENST00000445452	3.33333	0	0.18	0.001	-7.49185	0.0406946	RP4-613B23.1
ENST00000445606	2.33333	0	0.08	0.001	-6.32193	0.0456026	LINC01370
ENST00000445737	3.19667	0	0.07	0.001	-6.12928	0.0232267	UBAC2-AS1
ENST00000445791	1	11.8233	0.00666667	0.0933333	3.80735	0.0211041	TEX41
ENST00000445878	11.7033	1.02	0.1	0.0133333	-2.90689	0.0308011	FLJ31356
ENST00000446333	2.66667	0	0.0266667	0.001	-4.73697	0.0345485	RP11-168O16.1
ENST00000446492	0	4.26	0.001	0.316667	8.30682	0.018303	DARS-AS1
ENST00000446807	5.47333	0.446667	0.143333	0.0133333	-3.42626	0.0412885	SVIL-AS1
ENST00000446880	7.56333	0	0.143333	0.001	-7.16323	0.00367273	RUSC1-AS1
ENST00000446984	0	3.93	0.001	0.21	7.71425	0.0124643	RP11-88I18.2
ENST00000447119	17	0	0.696667	0.001	-9.44432	4.64315e-05	UNC5B-AS1
ENST00000447372	0	2.66667	0.001	0.0233333	4.54432	0.0435362	RP5-983L19.2
ENST00000447538	0	2.71333	0.001	0.163333	7.35168	0.0454983	HAGLR
ENST00000447898	82.74	717.953	0.576667	6.33333	3.45716	0.00218647	DUXAP8
ENST00000447909	0	2.66667	0.001	0.0866667	6.43741	0.0467762	RP11-429E11.2
ENST00000447937	9.80667	1.27	0.286667	0.0466667	-2.61891	0.0363585	TTTY14
ENST00000448195	0	7.07	0.001	0.333333	8.38082	0.00573016	MAGI2-AS3
ENST00000448272	3.66667	0	0.233333	0.001	-7.86625	0.0114181	RP11-445K13.2
ENST00000448311	4.66667	0	0.123333	0.001	-6.94642	0.0108689	AC000124.1
ENST00000448597	0	4.06333	0.001	0.07	6.12928	0.0227377	LINC01281
ENST00000448901	3	0	0.0166667	0.001	-4.05889	0.0414477	LINC01247
ENST00000448958	0	3.05	0.001	0.0533333	5.73697	0.0362617	AP006222.2
ENST00000449124	0	3.24333	0.001	0.196667	7.61961	0.0498348	LINC01376
ENST00000449270	0	12.6667	0.001	0.41	8.67948	0.0117282	RP5-839B4.8
ENST00000449339	0	5	0.001	0.0833333	6.38082	0.0250092	AP000253.1
ENST00000449434	0	3.44	0.001	0.176667	7.46489	0.0181455	LINC00665
ENST00000449537	0	3.19333	0.001	0.146667	7.1964	0.0434314	AC004540.5
ENST00000449544	26.9967	0	0.173333	0.001	-7.43741	0.000542727	HCG18
ENST00000449569	158.86	43.81	1.76	0.61	-1.52869	0.0128039	AC007246.3
ENST00000450917	4.33333	0.333333	0.123333	0.01	-3.62449	0.048264	AC142528.1
ENST00000450938	6.33333	0	0.123333	0.001	-6.94642	0.00487972	RP11-500B12.1
ENST00000451240	72.3333	4.33333	0.64	0.04	-4	0.040742	AC005550.3
ENST00000451743	0	4.84	0.001	0.0933333	6.54432	0.0163732	MEG3
ENST00000451884	6.13667	33.4767	0.483333	2.66667	2.46395	0.0255565	MIR4435-2HG
ENST00000451914	7.33333	0.333333	0.343333	0.0233333	-3.87915	0.0251447	LINC01767
ENST00000451969	18.1067	0	0.56	0.001	-9.12928	3.69878e-05	LINC00893
ENST00000452617	7.35667	0	0.25	0.001	-7.96578	0.00348281	RP11-545I5.3
ENST00000452768	18.3267	2.61333	0.72	0.123333	-2.54543	0.0106204	ENTPD3-AS1
ENST00000452852	0	8.66667	0.001	0.673333	9.39518	0.0106278	LINC00393
ENST00000452919	3.66667	0	0.133333	0.001	-7.05889	0.0130336	CHL1-AS2
ENST00000453118	3.44333	0	0.0733333	0.001	-6.1964	0.0414994	LINC00982
ENST00000453159	69.65	23.7433	1.28667	0.543333	-1.24373	0.0482829	CBR3-AS1
ENST00000453348	2.66667	17.6667	0.123333	1.01333	3.03847	0.0393753	ELFN1-AS1
ENST00000453478	0	1.91333	0.001	0.116667	6.86625	0.0475282	MIR4435-2HG
ENST00000453784	0	4.76333	0.001	0.0533333	5.73697	0.0245637	LINC01684
ENST00000454015	0.0133333	4.16333	0.001	0.186667	7.54432	0.0190753	LINC01011
ENST00000454232	4.14333	0	0.173333	0.001	-7.43741	0.0249107	AC022007.5
ENST00000454234	0	12.85	0.001	0.246667	7.94642	0.00998564	RP5-1185I7.1
ENST00000454488	2.60667	17.86	0.126667	1.04	3.03747	0.0382019	AC009948.5
ENST00000454681	10	1.33333	0.373333	0.05	-2.90046	0.0445396	RP11-141M1.3
ENST00000454788	7.19333	0.333333	0.11	0.00666667	-4.04439	0.0170554	LINC01625
ENST00000455105	0	2.66667	0.001	0.27	8.07682	0.0434028	RP11-763B22.4
ENST00000455241	7.33333	0	0.223333	0.001	-7.80305	0.00403092	LINC00332
ENST00000455257	2.33333	0	0.0866667	0.001	-6.43741	0.0428689	RP11-525G13.2
ENST00000455309	7.63	49.35	0.323333	2.05	2.66453	0.0152796	AC017002.1
ENST00000455810	4.51	0	0.15	0.001	-7.22882	0.0143302	PRKCQ-AS1
ENST00000456327	18.7267	0	0.33	0.001	-8.36632	0.000166763	LINC01105
ENST00000456356	2.66667	0	0.11	0.001	-6.78136	0.0348391	RP11-229P13.23
ENST00000456777	0	4.55333	0.001	0.276667	8.11201	0.0148773	AC003090.1
ENST00000456880	2	29.27	0.03	0.533333	4.152	0.0347828	TRPM2-AS
ENST00000456896	2.62667	0	0.0533333	0.001	-5.73697	0.0345485	RP3-332B22.1
ENST00000456917	16.9833	121.173	0.343333	2.36667	2.78517	0.0219995	MIR155HG
ENST00000457157	9.33333	76	0.236667	2.66333	3.4923	0.0131612	LINC01436
ENST00000457402	3.33333	0	0.0366667	0.001	-5.1964	0.0345593	CYMP-AS1
ENST00000457681	5.68667	0.333333	0.256667	0.0233333	-3.45943	0.0411541	C9orf147
ENST00000457843	3.33333	0	0.0333333	0.001	-5.05889	0.0226418	NALCN-AS1
ENST00000457881	3.13667	0	0.206667	0.001	-7.69116	0.0496524	LINC00479
ENST00000457996	41.91	1.08333	0.3	0.01	-4.90689	0.00673025	RP11-439A17.9
ENST00000458352	0.3	9.86667	0.00666667	0.276667	5.37504	0.0301214	DLX6-AS1
ENST00000458645	1.99333	0	0.08	0.001	-6.32193	0.0366386	LINC01006
ENST00000458667	3	0.0166667	0.0433333	0.001	-5.43741	0.0319866	FAM224B
ENST00000458733	6.51667	0	0.273333	0.001	-8.09452	0.00231548	RP11-390P2.4
ENST00000459633	0	2.44667	0.001	0.143333	7.16323	0.0433338	LINC00856
ENST00000460041	3	0	0.106667	0.001	-6.73697	0.0487279	HOXB-AS3
ENST00000460130	1.91667	43.8967	0.0533333	1.77	5.05257	0.00495319	TCL6
ENST00000460965	9.66333	0	0.55	0.001	-9.10329	0.000888816	C9orf147
ENST00000462083	37.9233	2.02667	0.406667	0.0266667	-3.93074	0.00354481	RP13-452N2.1
ENST00000464958	6	0	0.186667	0.001	-7.54432	0.00452035	RP5-1157M23.2
ENST00000465933	2.66667	0	0.03	0.001	-4.90689	0.0377876	RP11-755B10.3
ENST00000467537	8.91333	0	0.356667	0.001	-8.47843	0.00194952	RP5-894A10.2
ENST00000467865	0	66.5867	0.001	0.673333	9.39518	1.09857e-05	TCL6
ENST00000471357	0.333333	8.66333	0.00333333	0.14	5.39232	0.0101981	LINC00880
ENST00000472943	116.28	32.6433	0.94	0.333333	-1.4957	0.0187254	LINC00886
ENST00000474250	5.98	33.27	0.196667	1.31333	2.73941	0.033401	NCK1-AS1
ENST00000475197	0.73	50.83	0.0133333	1.14	6.41785	0.011061	LINC00852
ENST00000475939	0	3.62333	0.001	0.0666667	6.05889	0.0300127	ZBTB20-AS1
ENST00000476186	0	3	0.001	0.166667	7.38082	0.0360387	RP11-90P5.5
ENST00000479766	2.84667	0	0.09	0.001	-6.49185	0.0487279	HOXA11-AS
ENST00000481625	4.16333	0	0.23	0.001	-7.84549	0.0296602	LINC01644
ENST00000483481	0	21.6033	0.001	1.44667	10.4985	4.93717e-05	LINC01480
ENST00000483525	8.92	0.333333	0.116667	0.00666667	-4.12928	0.00676963	SAMMSON
ENST00000483834	0	14	0.001	0.413333	8.69116	0.000196875	RP5-1157M23.2
ENST00000484285	27.29	3.56	0.44	0.07	-2.65208	0.008233	FAM201A
ENST00000486726	7.33333	0	0.14	0.001	-7.12928	0.00379942	RP11-231E6.1
ENST00000486954	0.523333	13.3233	0.0233333	0.73	4.96743	0.0120319	LINC00996
ENST00000487849	3	0	0.226667	0.001	-7.82443	0.0292655	HOXB-AS3
ENST00000488584	0	3.55667	0.001	0.203333	7.6677	0.0314898	LINC00886
ENST00000489011	3.33333	0	0.163333	0.001	-7.35168	0.0199447	RP11-206M11.7
ENST00000489452	0	3.58667	0.001	0.196667	7.61961	0.0439151	LINC00173
ENST00000490997	0	5.31	0.001	0.323333	8.33688	0.00907989	RP11-34P13.13
ENST00000492465	27.9633	0	0.513333	0.001	-9.00375	1.12119e-06	RPARP-AS1
ENST00000493248	2.47333	0	0.13	0.001	-7.02237	0.0301747	RP4-545C24.1
ENST00000493797	0	4.59	0.001	0.47	8.87652	0.0159255	RP11-34P13.14
ENST00000494375	0	11.9233	0.001	0.92	9.84549	0.000587737	LINC01480
ENST00000494680	2.98667	0	0.14	0.001	-7.12928	0.034254	THUMPD3-AS1
ENST00000495696	0	8.88667	0.001	0.416667	8.70275	0.0033328	TCL6
ENST00000496968	2.47333	0	0.13	0.001	-7.02237	0.0301747	OR2A1-AS1
ENST00000498297	4.11	0.07	0.1	0.00333333	-4.90689	0.015952	RP11-723O4.2
ENST00000498457	0	5.33333	0.001	0.276667	8.11201	0.00599933	RP11-292E2.1
ENST00000499326	6.92667	0	0.306667	0.001	-8.26053	0.00206944	GABPB1-AS1
ENST00000499452	8.33333	46.4667	0.163333	0.923333	2.49903	0.0272183	RP11-18H21.1
ENST00000499568	14.29	0	0.206667	0.001	-7.69116	9.28197e-05	BDNF-AS
ENST00000499715	12.6667	0	0.743333	0.001	-9.53787	0.000200295	RP11-380P13.1
ENST00000499809	14.3333	56.59	0.123333	0.566667	2.19994	0.0356248	LINC00900
ENST00000500148	0	5.2	0.001	0.0733333	6.1964	0.0122491	CKMT2-AS1
ENST00000500185	6.51333	37.22	0.07	0.513333	2.87447	0.0320528	AP000487.5
ENST00000501176	0	2.98667	0.001	0.0666667	6.05889	0.0382031	BDNF-AS
ENST00000501177	19.3833	1.72	0.816667	0.0966667	-3.07866	0.00715066	CRNDE
ENST00000501718	72.3333	18.3333	0.963333	0.303333	-1.66713	0.0153322	RP11-700H6.1
ENST00000501825	0	2.58667	0.001	0.106667	6.73697	0.0458646	AF146191.4
ENST00000501927	5.69667	0	0.0833333	0.001	-6.38082	0.0162146	CKMT2-AS1
ENST00000502221	3.33333	0	0.05	0.001	-5.64386	0.0146943	RP11-572C21.1
ENST00000502437	7.66667	1	0.38	0.0466667	-3.02554	0.0492335	RP11-254I22.3
ENST00000502659	10.3333	0.666667	0.103333	0.00666667	-3.9542	0.016078	LINC02197
ENST00000502812	2.33333	0	0.116667	0.001	-6.86625	0.0288011	CTC-338M12.6
ENST00000502995	0	6	0.001	0.31	8.27612	0.00967898	CTD-2288O8.1
ENST00000503259	0	7.7	0.001	0.296667	8.2127	0.0019102	LINC01094
ENST00000503539	7.06667	94.6133	0.12	1.41	3.55459	0.0429048	LINC01094
ENST00000504107	32.6667	2.66667	1.41333	0.15	-3.23607	0.00127087	LINC00992
ENST00000504333	0	4.15667	0.001	0.12	6.90689	0.0123165	LINC02108
ENST00000504675	1.55	17.38	0.02	0.266667	3.73697	0.035541	LINC01094
ENST00000506428	3.08667	0	0.04	0.001	-5.32193	0.0281593	LINC01301
ENST00000507313	0	2.39667	0.001	0.0266667	4.73697	0.0434028	LINC00939
ENST00000507558	0.333333	6	0.02	0.49	4.61471	0.0482229	SEMA6A-AS1
ENST00000508111	0	4.33333	0.001	0.223333	7.80305	0.0278746	LINC01091
ENST00000508147	5.95333	0	0.346667	0.001	-8.43741	0.00322389	RP11-622A1.2
ENST00000508564	1132.82	326.157	21.9133	7.93667	-1.4652	0.0243445	RP11-834C11.4
ENST00000508732	0	3.70333	0.001	0.1	6.64386	0.0310267	LINC01197
ENST00000508772	0	4.14333	0.001	0.216667	7.75933	0.0380146	THAP9-AS1
ENST00000509332	0	4.86667	0.001	0.196667	7.61961	0.00956652	RP11-18H21.1
ENST00000509497	1.33333	15	0.0733333	0.923333	3.65431	0.019133	RP11-223C24.1
ENST00000509870	0	4.33333	0.001	0.3	8.22882	0.0320652	HOXC-AS3
ENST00000510087	11.2633	1.42333	0.476667	0.0833333	-2.51602	0.0326341	TMEM161B-AS1
ENST00000510234	3	0	0.09	0.001	-6.49185	0.0319866	LINC01411
ENST00000510613	3.37	0	0.06	0.001	-5.90689	0.0406946	AC022486.1
ENST00000511465	6.73667	0	0.353333	0.001	-8.46489	0.0023505	RP11-290F5.2
ENST00000511497	113.833	30.5933	1.67	0.533333	-1.64674	0.0153932	RP11-420A23.1
ENST00000511547	5.12	0.256667	0.226667	0.0133333	-4.08746	0.0449976	ZBED3-AS1
ENST00000511921	0.333333	28.6667	0.00333333	0.44	7.04439	6.01103e-05	CTB-114C7.4
ENST00000512200	137.333	28	1.14667	0.276667	-2.05123	0.004752	RP11-757G1.6
ENST00000512322	0.266667	42.6233	0.00333333	0.68	7.67243	2.20891e-06	LINC01094
ENST00000512572	0	11.6933	0.001	0.43	8.74819	0.00945099	CTD-3080P12.3
ENST00000512637	0	7.44667	0.001	0.16	7.32193	0.00579703	LEF1-AS1
ENST00000513165	0	4	0.001	0.283333	8.14636	0.0368071	HOXC-AS3
ENST00000514109	10.5267	0	0.366667	0.001	-8.51833	0.000416212	UBA6-AS1
ENST00000514265	0	3.66667	0.001	0.0833333	6.38082	0.0275491	RP11-184M15.1
ENST00000514446	4	0	0.183333	0.001	-7.51833	0.0174133	CTC-321K16.1
ENST00000514763	0	4.07667	0.001	0.246667	7.94642	0.0196617	STX18-AS1
ENST00000514791	0	2.33667	0.001	0.136667	7.09452	0.0382434	RP11-434D9.2
ENST00000514926	0	13.3333	0.001	0.253333	7.98489	0.00129915	FLJ42969
ENST00000515213	2.33333	50	0.0333333	0.863333	4.69488	0.00491347	AC226118.1
ENST00000515243	0	10.3333	0.001	0.183333	7.51833	0.00938176	LINC02212
ENST00000515343	10	84.3333	0.0733333	0.78	3.41093	0.0203913	RP11-281P23.1
ENST00000515734	125.613	19.95	1.30333	0.27	-2.27117	0.0018305	PART1
ENST00000517491	0	12	0.001	0.143333	7.16323	0.000467201	LINC02099
ENST00000517550	9.99667	49.78	0.15	0.9	2.58496	0.0359612	HOXA-AS2
ENST00000518035	4.66667	0.333333	0.0866667	0.01	-3.11548	0.0402969	LINC00967
ENST00000518073	4	0	0.316667	0.001	-8.30682	0.00919409	MINCR
ENST00000518213	0	2.66667	0.001	0.11	6.78136	0.0317831	RP11-231D20.2
ENST00000518217	3.06333	0	0.143333	0.001	-7.16323	0.0289239	RP11-431M3.1
ENST00000518539	4.66667	0	0.183333	0.001	-7.51833	0.00799327	KBTBD11-OT1
ENST00000518580	0	3.85	0.001	0.0633333	5.98489	0.0368071	LINC02159
ENST00000518790	3.72333	0	0.206667	0.001	-7.69116	0.0184177	LINC01024
ENST00000518822	11.36	0	0.29	0.001	-8.17991	0.00941038	CTD-2336O2.1
ENST00000518831	1	10	0.0333333	0.45	3.75489	0.0298466	RP11-273G15.2
ENST00000518978	5.44333	0	0.286667	0.001	-8.16323	0.00878566	AZIN1-AS1
ENST00000519323	0	3	0.001	0.126667	6.98489	0.0360611	RP11-6I2.3
ENST00000519412	0	6.58333	0.001	0.273333	8.09452	0.00420441	RP11-1149M10.2
ENST00000519709	0	4.56667	0.001	0.09	6.49185	0.0245637	MEG3
ENST00000519753	0	3.41333	0.001	0.116667	6.86625	0.0294941	RBPMS-AS1
ENST00000519935	0	8.66667	0.001	0.25	7.96578	0.010295	HOXA10-AS
ENST00000520280	0	4.66667	0.001	0.28	8.12928	0.0157897	RP11-242J7.1
ENST00000520395	7.24667	0	0.183333	0.001	-7.51833	0.00386293	HOXA11-AS
ENST00000520562	1.33333	11.3333	0.04	0.433333	3.43741	0.0478272	RP11-10N23.2
ENST00000520891	0	2.66667	0.001	0.143333	7.16323	0.0443155	RP3-399L15.3
ENST00000520894	2	0	0.13	0.001	-7.02237	0.038701	RDH10-AS1
ENST00000520913	9.21333	38.7767	0.486667	2.16667	2.15447	0.0458368	PVT1
ENST00000521507	2.26	0	0.116667	0.001	-6.86625	0.0464273	TPT1-AS1
ENST00000521687	0.933333	10.3133	0.04	0.48	3.58496	0.0317652	HOXA-AS2
ENST00000521951	64.09	223.53	1.32	4.88	1.88634	0.0379877	PVT1
ENST00000522158	0	6.33333	0.001	0.07	6.12928	0.00382212	LINC02099
ENST00000522193	0	5.6	0.001	0.54	9.07682	0.00711698	HOXA-AS2
ENST00000522213	0	4	0.001	0.22	7.78136	0.0222164	RP11-211C9.1
ENST00000522674	19.2267	1.33333	0.403333	0.03	-3.74894	0.0210287	HOXA11-AS
ENST00000522992	4.33333	0	0.0533333	0.001	-5.73697	0.0255386	LINC01602
ENST00000523190	3.46667	35.1	0.24	2.62333	3.45029	0.00486626	PVT1
ENST00000523671	0	4.02333	0.001	0.0533333	5.73697	0.0227377	MEG3
ENST00000523859	1.81667	17.8233	0.0833333	0.88	3.40054	0.011061	RP11-37B2.1
ENST00000524165	0	4.15	0.001	0.306667	8.26053	0.0233833	PVT1
ENST00000524166	6.85667	62.3667	0.266667	2.52333	3.24222	0.017774	RP11-37B2.1
ENST00000525043	126.94	43.3767	1.79	0.756667	-1.24223	0.0320484	C8orf49
ENST00000525142	5.28667	0.243333	0.256667	0.0166667	-3.94486	0.0463952	CTD-3074O7.5
ENST00000525365	5	0.333333	0.316667	0.0266667	-3.56986	0.0344148	RP11-23F23.2
ENST00000525867	16.6667	0	0.383333	0.001	-8.58246	0.000216501	AF131216.5
ENST00000525963	3.19333	0	0.0933333	0.001	-6.54432	0.0406946	RP11-17A1.3
ENST00000526759	4.82	0	0.286667	0.001	-8.16323	0.0158567	ZNF503-AS1
ENST00000526897	4.13	45.8167	0.166667	2.11667	3.66676	0.00398303	RP11-802E16.3
ENST00000527426	17	109.667	0.626667	4.29	2.77521	0.00241885	RP11-750H9.5
ENST00000527483	10.44	0.396667	0.396667	0.02	-4.30986	0.00280965	FLJ37035
ENST00000527518	16.6667	0.333333	0.463333	0.01	-5.53398	0.00233371	RP11-234B24.2
ENST00000528156	0	2.99	0.001	0.15	7.22882	0.0251938	RAB30-AS1
ENST00000528482	0	2.76	0.001	0.0233333	4.54432	0.0458646	RP11-627G23.1
ENST00000528551	3.09	0	0.163333	0.001	-7.35168	0.0414477	AP003068.23
ENST00000528876	0.746667	7.16667	0.0366667	0.46	3.64909	0.0404009	RP11-712L6.5
ENST00000528887	3.66667	0	0.166667	0.001	-7.38082	0.0291747	AP003068.9
ENST00000529965	35.3333	6.33333	1.79333	0.393333	-2.18882	0.0116501	STX17-AS1
ENST00000530045	14.3333	1.08667	0.14	0.0133333	-3.39232	0.00971829	RP11-727A23.10
ENST00000530759	20.8033	4.38	0.9	0.236667	-1.92707	0.0417593	RP11-111M22.3
ENST00000531049	3.67667	0	0.136667	0.001	-7.09452	0.0345711	LINC01559
ENST00000531155	3	0	0.106667	0.001	-6.73697	0.0496524	RP11-770G2.5
ENST00000531827	16.74	3	0.573333	0.126667	-2.17834	0.0416256	RP11-736K20.6
ENST00000532168	67.8967	11.8867	2.61333	0.606667	-2.10692	0.00533168	RP11-356J5.12
ENST00000532541	9.14667	0.666667	0.236667	0.0233333	-3.34239	0.0176106	LINC00958
ENST00000532579	32.9467	3.11333	1.29333	0.16	-3.01495	0.00140681	RP11-677M14.3
ENST00000532831	14.46	64.6167	0.473333	2.75	2.5385	0.0431383	KCTD21-AS1
ENST00000533390	117	13.4	1.86667	0.223333	-3.06319	0.00086863	RP11-627G23.1
ENST00000535058	14.27	2	0.113333	0.02	-2.5025	0.0206352	RP11-766N7.3
ENST00000535200	4.08667	0	0.0966667	0.001	-6.59495	0.012951	PXN-AS1
ENST00000536673	5.66667	0	0.156667	0.001	-7.29155	0.00517514	RP11-76C10.5
ENST00000536679	8.13333	39.8333	0.42	2.37333	2.49845	0.0248438	C1RL-AS1
ENST00000536683	0	4.47667	0.001	0.1	6.64386	0.0109074	RP11-712B9.2
ENST00000536780	0	9.35	0.001	0.0566667	5.82443	0.0100311	MIR9-3HG
ENST00000537070	0.493333	8.61	0.0266667	0.383333	3.84549	0.0142234	LINC00900
ENST00000537367	0	8.79667	0.001	0.623333	9.28386	0.0106278	RP11-669N7.2
ENST00000537762	5.12667	0	0.05	0.001	-5.64386	0.00492194	RP13-895J2.3
ENST00000539362	0	2.66667	0.001	0.123333	6.94642	0.046888	RP11-337L12.1
ENST00000540151	0	3.70333	0.001	0.286667	8.16323	0.0305492	RP11-867G2.6
ENST00000540226	0	5.33333	0.001	0.273333	8.09452	0.0158824	RP11-598F7.3
ENST00000540299	3.41667	0	0.106667	0.001	-6.73697	0.0345593	RP11-20D14.6
ENST00000540684	2.66667	20	0.0833333	0.713333	3.09761	0.0242202	LINC00944
ENST00000541282	17.54	2.12667	0.216667	0.0333333	-2.70044	0.0229352	RMST
ENST00000541293	0	4	0.001	0.263333	8.04075	0.0368071	RP11-867G2.6
ENST00000541558	0	4.76	0.001	0.08	6.32193	0.00894477	FAM66C
ENST00000541694	5.81	0	0.186667	0.001	-7.54432	0.00286969	LINC01089
ENST00000542449	3	0	0.213333	0.001	-7.73697	0.0496524	RP11-476M19.2
ENST00000542535	0	12.5367	0.001	1.07	10.0634	0.00992529	RP11-669N7.2
ENST00000544591	24.6667	304.667	0.88	10.9667	3.63948	0.00764186	RP11-291B21.2
ENST00000544842	0	15.3333	0.001	0.17	7.40939	0.0131671	RP11-319E16.2
ENST00000545520	8.21	0.333333	0.42	0.02	-4.39232	0.00834464	LINC01479
ENST00000545629	2.63333	0.126667	0.126667	0.00666667	-4.24793	0.039081	RP11-359B12.2
ENST00000546086	1.69333	18.21	0.106667	1.02	3.25739	0.0135809	RP11-81H14.2
ENST00000546674	2.52333	0	0.0933333	0.001	-6.54432	0.0343028	MIR3179-1
ENST00000546836	0	6.14667	0.001	0.263333	8.04075	0.00349132	RP11-588H23.3
ENST00000546936	11	0	0.173333	0.001	-7.43741	0.00104188	RP11-315E17.1
ENST00000547395	11.1033	1	0.34	0.0433333	-2.97199	0.0169193	RP11-386G11.5
ENST00000547626	5.32	39.6833	0.393333	2.93667	2.90036	0.0156419	PCED1B-AS1
ENST00000547656	3.18333	0	0.173333	0.001	-7.43741	0.0138232	RP11-588H23.3
ENST00000547799	17	4	0.15	0.0366667	-2.03242	0.0460728	RP1-197B17.3
ENST00000547824	5.28	0.14	0.05	0.00333333	-3.90689	0.00804064	RP11-328C8.4
ENST00000548222	0	7.92	0.001	0.42	8.71425	0.00426082	PCED1B-AS1
ENST00000548280	0	7.33333	0.001	0.543333	9.08569	0.0131403	CTD-2591A6.2
ENST00000548738	21	5.33333	0.133333	0.0433333	-1.62149	0.0476834	RP11-231I16.1
ENST00000548886	230.203	13.94	5.72667	0.433333	-3.72415	2.49609e-05	RMST
ENST00000549291	0	2.33333	0.001	0.103333	6.69116	0.0376994	RP11-219B4.5
ENST00000550426	0	5.94	0.001	0.293333	8.1964	0.0101878	PCED1B-AS1
ENST00000551357	2.66667	0	0.136667	0.001	-7.09452	0.0241265	LHX5-AS1
ENST00000552466	0	5.58333	0.001	0.263333	8.04075	0.017835	RP11-114H23.1
ENST00000552933	33.3967	7.56667	0.69	0.19	-1.8606	0.0445491	RP11-386G11.5
ENST00000553134	3.49	0	0.186667	0.001	-7.54432	0.0251265	SNHG14
ENST00000553288	0	3.21667	0.001	0.256667	8.00375	0.0498348	RP11-47I22.2
ENST00000554196	4.66667	0	0.233333	0.001	-7.86625	0.0223044	LINC00520
ENST00000554558	0	3.02333	0.001	0.173333	7.43741	0.0362617	KTN1-AS1
ENST00000555377	0	4.32333	0.001	0.533333	9.05889	0.0171352	RP11-72M17.1
ENST00000555772	5.66667	0	0.106667	0.001	-6.73697	0.0135875	LINC01579
ENST00000556194	4.49333	0	0.23	0.001	-7.84549	0.0128682	RP5-1021I20.1
ENST00000556417	22.8433	0	0.753333	0.001	-9.55714	0.0403481	LINC00520
ENST00000556617	2	0	0.1	0.001	-6.64386	0.038701	FRMD6-AS2
ENST00000556667	124.333	30.3333	1.80333	0.55	-1.71316	0.0110383	SLC25A21-AS1
ENST00000557075	8.66667	0.333333	0.173333	0.00666667	-4.70044	0.00657625	LINC00930
ENST00000557109	0	1.75	0.001	0.0866667	6.43741	0.0483076	DIO3OS
ENST00000557440	1.33333	20.9667	0.01	0.213333	4.41504	0.038144	LINC00639
ENST00000558334	244.843	42.2767	5.47667	1.22333	-2.16248	0.00199985	RP11-617F23.1
ENST00000558382	3.66667	0	0.16	0.001	-7.32193	0.0194226	RP11-522B15.3
ENST00000558449	2.66667	0	0.136667	0.001	-7.09452	0.0265782	RP11-327J17.2
ENST00000558617	11.3333	0	0.163333	0.001	-7.35168	0.00770073	RP11-253M7.1
ENST00000558935	0	2.60667	0.001	0.176667	7.46489	0.0460879	NR2F2-AS1
ENST00000558948	0	5	0.001	0.186667	7.54432	0.00802719	RP11-462P6.1
ENST00000559598	31.38	2.36667	1.33333	0.126667	-3.39593	0.00219435	CRNDE
ENST00000559869	0	2.22	0.001	0.153333	7.26053	0.035757	RP11-519G16.3
ENST00000559915	3	0	0.126667	0.001	-6.98489	0.0487279	RP11-209E8.1
ENST00000560197	0	3.66667	0.001	0.0866667	6.43741	0.0152634	RP11-624L4.1
ENST00000560267	5.66667	0	0.343333	0.001	-8.42347	0.0158644	LINC00520
ENST00000560336	48.9433	0.666667	1.42667	0.03	-5.57154	0.0148095	LINC00520
ENST00000560709	0	2	0.001	0.116667	6.86625	0.0471129	RP11-62C7.2
ENST00000560743	3	18.3333	0.0466667	0.323333	2.79256	0.0373964	RP11-265N7.1
ENST00000560903	3.55667	0	0.0666667	0.001	-6.05889	0.0146943	RP11-244F12.3
ENST00000560912	2.33333	0	0.13	0.001	-7.02237	0.0490277	CRNDE
ENST00000561232	100.617	0	0.513333	0.001	-9.00375	2.22421e-11	IQCH-AS1
ENST00000561521	0	14.36	0.001	0.206667	7.69116	0.000538356	LINC00662
ENST00000561588	0	2.66667	0.001	0.246667	7.94642	0.0319606	RP11-211G23.2
ENST00000561705	7.38333	0.333333	0.246667	0.0133333	-4.20945	0.0126377	RP11-44F21.5
ENST00000561999	6.93	0.353333	0.6	0.0333333	-4.16993	0.0262405	RP11-1000B6.3
ENST00000562127	0.333333	10.6667	0.00333333	0.123333	5.20945	0.0272603	RP11-445O3.3
ENST00000562471	137.333	29.6667	1.83	0.473333	-1.95092	0.0061296	RP11-7K24.3
ENST00000562524	0	5	0.001	0.06	5.90689	0.00862131	RP11-2E11.5
ENST00000562772	0	4.66667	0.001	0.176667	7.46489	0.0281189	RP11-554A11.8
ENST00000562848	1.66667	81	0.0233333	1.11333	5.57635	0.00502298	AC012531.25
ENST00000562942	5.54667	0	0.21	0.001	-7.71425	0.00499086	FAM95C
ENST00000563018	7.86333	0.02	0.28	0.001	-8.12928	0.00334724	RP11-83N9.5
ENST00000563162	5	0	0.303333	0.001	-8.24476	0.0105724	LA16c-395F10.2
ENST00000563611	3.33333	0	0.206667	0.001	-7.69116	0.0254548	CTD-2385L22.1
ENST00000563626	2.46333	0	0.143333	0.001	-7.16323	0.0461991	LINC02170
ENST00000563837	0	4.19	0.001	0.223333	7.80305	0.0320652	RP11-161M6.2
ENST00000564302	109.02	40.1767	4.8	2.15	-1.1587	0.0460397	RP11-532F12.5
ENST00000564305	23.6667	0.333333	0.15	0.00333333	-5.49185	0.000627473	LINC02177
ENST00000564385	0	3.33333	0.001	0.0933333	6.54432	0.0335196	RP11-352B15.2
ENST00000564479	25	5	0.88	0.193333	-2.18641	0.0334615	TTC39A-AS1
ENST00000564492	7848.33	362	42.6967	2.30667	-4.21024	0.000354314	LINC00261
ENST00000564832	11.6667	1.66667	0.11	0.02	-2.45943	0.0419608	RP11-531A24.3
ENST00000565315	66.3833	8.96667	2.78667	0.483333	-2.52745	0.0016314	RP11-532F12.5
ENST00000565955	7.33333	0	0.11	0.001	-6.78136	0.00183012	RP11-195M16.3
ENST00000566070	1	21.3333	0.0166667	0.33	4.30743	0.00161768	RP11-426C22.4
ENST00000566699	466.333	168	5.73667	2.31667	-1.30816	0.0408929	JHDM1D-AS1
ENST00000566840	0	5.33333	0.001	0.16	7.32193	0.0223964	RP11-254F7.1
ENST00000566945	0	5.66667	0.001	0.0666667	6.05889	0.0209409	CTD-2199O4.3
ENST00000566968	63.3333	17.3333	0.543333	0.18	-1.59384	0.0402555	RP11-384P7.7
ENST00000567820	3	0	0.0866667	0.001	-6.43741	0.0201772	LMF1-AS1
ENST00000567832	7.22333	0	0.0533333	0.001	-5.73697	0.0100861	RP11-439E19.10
ENST00000568063	3.33333	0	0.0266667	0.001	-4.73697	0.0226418	RP11-378I6.1
ENST00000568302	0	5.66667	0.001	0.33	8.36632	0.0109986	LMO7-AS1
ENST00000568425	35.3333	1	1.75667	0.0566667	-4.9542	6.61307e-05	TTC39A-AS1
ENST00000568911	0	6.33333	0.001	0.0466667	5.54432	0.016809	RBFADN
ENST00000568986	1.71667	23.2867	0.0933333	1.35	3.85442	0.0220654	DLGAP1-AS5
ENST00000569373	0	7.66667	0.001	0.133333	7.05889	0.0122649	RP13-379O24.2
ENST00000569384	2.48333	0	0.14	0.001	-7.12928	0.0355944	TUG1
ENST00000569465	9.16667	0	0.07	0.001	-6.12928	0.00782754	ERVK13-1
ENST00000569574	0	4	0.001	0.106667	6.73697	0.0236807	LMF1-AS1
ENST00000569854	0.333333	20.6667	0.00333333	0.226667	6.08746	0.000758247	LINC00567
ENST00000570416	6.24	0	0.333333	0.001	-8.38082	0.00601827	MIR22HG
ENST00000571010	0	2.08667	0.001	0.133333	7.05889	0.0376994	ALOX12-AS1
ENST00000571404	0	21.0733	0.001	0.556667	9.12067	2.30519e-05	RP11-473M20.9
ENST00000571595	14.41	0	0.49	0.001	-8.93664	0.000173882	MIR22HG
ENST00000571901	6.58667	0	0.206667	0.001	-7.69116	0.0045446	RP11-156P1.3
ENST00000572036	0	2.66667	0.001	0.0966667	6.59495	0.0310102	CTD-2561B21.11
ENST00000573168	0	24	0.001	0.33	8.36632	0.000710819	CTC-457L16.2
ENST00000573371	3	0	0.153333	0.001	-7.26053	0.0191863	RP11-810M2.2
ENST00000575034	24.86	5.37667	0.18	0.0533333	-1.75489	0.0415812	CTD-2047H16.4
ENST00000576738	3.66667	278	0.0233333	1.98	6.40696	0.0281313	LINC01979
ENST00000576871	14.18	1.99333	0.526667	0.0866667	-2.60334	0.0280319	RP11-166P13.3
ENST00000576963	3.66667	0	0.06	0.001	-5.90689	0.0114181	LINC01977
ENST00000577173	4	0	0.163333	0.001	-7.35168	0.0153413	RP11-429K17.1
ENST00000577199	0.96	9.85667	0.0433333	0.43	3.31079	0.0329581	RP11-1C8.6
ENST00000577346	58.6667	6.33333	0.646667	0.0766667	-3.07635	0.00160896	RP11-680C21.1
ENST00000577848	0	13	0.001	0.303333	8.24476	0.00148228	RP11-874J12.4
ENST00000577994	18.9733	4.66667	0.243333	0.0633333	-1.9419	0.0437817	LINC01915
ENST00000578025	17.5533	79.4067	0.213333	1.14333	2.42206	0.0222131	TSPOAP1-AS1
ENST00000578206	0	4.06333	0.001	0.17	7.40939	0.0368071	LINC00511
ENST00000578280	7	44	0.23	1.34333	2.54611	0.0301304	RP5-1028K7.2
ENST00000578662	0	4	0.001	0.106667	6.73697	0.0368071	RP11-118E18.4
ENST00000578974	2.66667	0	0.186667	0.001	-7.54432	0.0224549	RP11-355B11.2
ENST00000579431	33.5633	0.333333	1.81667	0.0233333	-6.28276	1.31053e-05	GATA6-AS1
ENST00000579458	208	3	2.11667	0.0366667	-5.85118	8.6212e-08	PCAT18
ENST00000579781	21.3833	2.25667	0.163333	0.02	-3.02975	0.00666725	LINC00683
ENST00000579859	9.88333	0	0.136667	0.001	-7.09452	0.00187921	TSPOAP1-AS1
ENST00000580082	0	6.40667	0.001	0.23	7.84549	0.0173004	LINC00667
ENST00000580175	0.333333	13.6667	0.02	1.17667	5.87856	0.0115111	LINC00511
ENST00000580511	3.33333	0	0.0966667	0.001	-6.59495	0.0345593	BVES-AS1
ENST00000580854	2.29333	0	0.0833333	0.001	-6.38082	0.0430068	BVES-AS1
ENST00000580948	0	15.2533	0.001	1.19667	10.2248	0.00105358	LINC00511
ENST00000581155	3.33333	0	0.296667	0.001	-8.2127	0.0224411	RP11-867G23.8
ENST00000581366	25.3767	2.78	1.19333	0.173333	-2.78338	0.00385223	TMEM220-AS1
ENST00000581816	0.0733333	16.5933	0.001	0.253333	7.98489	0.000352961	MIR17HG
ENST00000581910	4.82667	0	0.346667	0.001	-8.43741	0.0121868	RP11-963H4.3
ENST00000582072	2.33667	0	0.0466667	0.001	-5.54432	0.0428173	CDKN2B-AS1
ENST00000582320	2.33333	0	0.0833333	0.001	-6.38082	0.0449751	RP11-20B24.2
ENST00000582543	0	3.33333	0.001	0.0933333	6.54432	0.0434314	RP11-342C24.8
ENST00000583343	15.8633	1.95333	0.46	0.0666667	-2.7866	0.0346151	TMEM220-AS1
ENST00000583462	0	5	0.001	0.213333	7.73697	0.0219625	RP11-387H17.6
ENST00000583490	83.1833	21.0867	1.34333	0.41	-1.71212	0.0118302	GATA6-AS1
ENST00000584351	0	7.28333	0.001	0.0866667	6.43741	0.00524753	CDKN2B-AS1
ENST00000584373	88.3767	5.44	3.50667	0.26	-3.75352	4.33024e-05	GATA6-AS1
ENST00000584758	9.35333	0.666667	0.156667	0.0133333	-3.55459	0.0171582	CTC-304I17.6
ENST00000585285	4	0	0.233333	0.001	-7.86625	0.0175264	RP11-452I5.2
ENST00000586061	0	17.79	0.001	0.783333	9.61348	0.000114789	LINC01836
ENST00000586251	2.79	0	0.16	0.001	-7.32193	0.0351126	AC074212.6
ENST00000587150	3.93333	0	0.193333	0.001	-7.59495	0.0302702	LINC01801
ENST00000587413	2.67333	0	0.146667	0.001	-7.1964	0.0376744	ZNF790-AS1
ENST00000587694	6.62667	0	0.0766667	0.001	-6.26053	0.0104361	RAMP2-AS1
ENST00000588257	2.89333	0	0.09	0.001	-6.49185	0.0349668	TTN-AS1
ENST00000588341	0.666667	36.5933	0.00666667	0.443333	6.05528	3.65515e-05	LINC02073
ENST00000588711	2.93	0	0.153333	0.001	-7.26053	0.0204608	MIR7-3HG
ENST00000588906	0	6.23333	0.001	0.256667	8.00375	0.00700146	ZNF790-AS1
ENST00000588946	3.66667	0	0.0866667	0.001	-6.43741	0.0150235	RP11-2N1.2
ENST00000589440	4	0	0.206667	0.001	-7.69116	0.0143921	CTD-2008L17.1
ENST00000589715	5	0	0.0566667	0.001	-5.82443	0.0112184	RP11-95O2.1
ENST00000589723	0.666667	13	0.00666667	0.11	4.04439	0.00871181	RP11-567M16.1
ENST00000590092	0	5.99	0.001	0.18	7.49185	0.0058269	LINC00663
ENST00000590653	0	9.05	0.001	0.08	6.32193	0.0103944	LINC01140
ENST00000591372	78.6567	331.97	0.933333	3.87667	2.05435	0.020312	LINC00665
ENST00000591932	6.72667	0	0.276667	0.001	-8.11201	0.00435782	ZNF561-AS1
ENST00000592016	50.6033	9.02	0.48	0.12	-2	0.0276292	CTD-2008P7.9
ENST00000592107	19.4667	1.38	0.533333	0.05	-3.41504	0.00207465	AC005301.9
ENST00000592203	0	3	0.001	0.25	7.96578	0.0386413	RP11-64C12.4
ENST00000592906	14	0.666667	0.736667	0.05	-3.88101	0.00757897	RP11-800A18.4
ENST00000593060	1	12	0.0333333	0.503333	3.91648	0.0231003	CTC-550B14.7
ENST00000593960	0	27.9633	0.001	0.993333	9.95613	0.000400557	A1BG-AS1
ENST00000594078	4.16	0	0.15	0.001	-7.22882	0.009043	AC012358.8
ENST00000594169	0	4.33333	0.001	0.07	6.12928	0.0110926	RP11-32B5.8
ENST00000594558	3	0	0.18	0.001	-7.49185	0.0323084	AC104534.2
ENST00000594910	3	0	0.163333	0.001	-7.35168	0.0303849	CTC-518B2.9
ENST00000594922	3	0	0.0533333	0.001	-5.73697	0.0496524	FMR1-AS1
ENST00000594950	50.2667	11.9033	0.946667	0.22	-2.10535	0.0289435	A1BG-AS1
ENST00000596326	6.75667	0.333333	0.123333	0.00666667	-4.20945	0.0146562	CTB-92J24.3
ENST00000596633	0	5.33333	0.001	0.12	6.90689	0.0223964	PLCE1-AS1
ENST00000596996	15.3333	1	0.35	0.03	-3.54432	0.00377713	RP11-678G14.3
ENST00000597309	0	4.51	0.001	0.316667	8.30682	0.0290131	CTD-2619J13.14
ENST00000597407	3.65667	0	0.25	0.001	-7.96578	0.0345711	RAB11B-AS1
ENST00000598914	9.57667	0	0.273333	0.001	-8.09452	0.000665606	CTB-92J24.3
ENST00000599078	2.56333	16.6067	0.02	0.153333	2.9386	0.0317851	LINC00664
ENST00000599486	3.33333	0	0.0466667	0.001	-5.54432	0.0164286	LINC02135
ENST00000600848	2.33333	0	0.0833333	0.001	-6.38082	0.0456765	LINC01515
ENST00000601250	78.6667	13.6667	4.90667	1.04	-2.23816	0.00398438	LINC01082
ENST00000601251	0.666667	7	0.0166667	0.22	3.72247	0.045113	RP11-173C1.1
ENST00000601795	2.66667	72	0.0766667	2.32333	4.92145	0.031669	RP4-806M20.3
ENST00000602530	2.33333	0	0.0966667	0.001	-6.59495	0.044902	RP11-685G9.4
ENST00000602819	49.0567	14.8967	2.82667	1.12	-1.3356	0.0471003	SNHG8
ENST00000602872	0.963333	9.73333	0.0533333	0.52	3.2854	0.0484193	CTC-487M23.5
ENST00000603200	0	2.39333	0.001	0.0333333	5.05889	0.039295	RP11-561O23.5
ENST00000603347	1.76667	0	0.0733333	0.001	-6.1964	0.0492824	PCBP1-AS1
ENST00000603487	0	7.28	0.001	0.0366667	5.1964	0.00758265	SMC2-AS1
ENST00000603624	0	15.0433	0.001	0.163333	7.35168	0.000471821	PPP1R26-AS1
ENST00000603827	25.4067	106.69	0.506667	2.26	2.15721	0.0163614	MIR4435-2HG
ENST00000604271	3.84	0.133333	0.03	0.001	-4.90689	0.0163527	RP11-355F16.1
ENST00000604392	3.99	0	0.0633333	0.001	-5.98489	0.0302702	RP3-525N10.2
ENST00000604724	4.00333	0	0.0533333	0.001	-5.73697	0.0171202	LINC01235
ENST00000605136	0	6.77667	0.001	0.176667	7.46489	0.0136131	HOTTIP
ENST00000605923	26	7	0.29	0.0866667	-1.7425	0.0468317	KB-1517D11.4
ENST00000606064	2.86667	0	0.126667	0.001	-6.98489	0.0487279	RP11-722E23.2
ENST00000606385	7.67333	38.8867	0.24	1.18667	2.30581	0.0463196	RP11-367G6.3
ENST00000606587	1.66667	17	0.116667	1.09333	3.22827	0.0162048	CTD-2376I4.2
ENST00000606809	22	4.66667	0.42	0.0933333	-2.16993	0.0303307	RP5-1024N4.4
ENST00000606861	314.663	26.9767	2.77667	0.34	-3.02975	0.012337	LINC00982
ENST00000606959	0	4.66667	0.001	0.273333	8.09452	0.0201706	RP11-557L19.1
ENST00000606966	0	11	0.001	0.476667	8.89684	0.00216483	AC006273.4
ENST00000606978	2.66667	0	0.06	0.001	-5.90689	0.0345485	AC074391.1
ENST00000607048	4.84	0	0.0766667	0.001	-6.26053	0.00919538	CASC15
ENST00000607097	1	12	0.0266667	0.45	4.07682	0.0322317	RP3-388N13.5
ENST00000607140	0	2	0.001	0.203333	7.6677	0.0453056	RP11-254F7.4
ENST00000607287	9.66667	0	0.31	0.001	-8.27612	0.00132891	RP11-354K4.2
ENST00000607622	0	2.66667	0.001	0.16	7.32193	0.0430937	CTD-2532N20.1
ENST00000607624	2.33333	19.6667	0.13	0.983333	2.91917	0.0237339	RP11-379F4.7
ENST00000607635	3.33333	0	0.166667	0.001	-7.38082	0.014475	RP3-337H4.10
ENST00000607671	0.81	9.3	0.0333333	0.453333	3.76553	0.0483381	RP11-356I2.4
ENST00000607794	25.5767	5.63667	0.6	0.16	-1.90689	0.0415975	LA16c-380H5.5
ENST00000607796	3.37667	0	0.136667	0.001	-7.09452	0.0232267	RP1-111C20.4
ENST00000607810	21.25	2.36	0.306667	0.0433333	-2.82312	0.00692434	RP4-625H18.2
ENST00000607894	11.1333	0.396667	0.406667	0.0166667	-4.60881	0.00298532	RP11-392P7.6
ENST00000607982	0	3.50333	0.001	0.156667	7.29155	0.0439151	PRKCQ-AS1
ENST00000608023	2020.76	521.547	3.82	1.20667	-1.66255	0.00834482	C1orf132
ENST00000608140	0	2.33333	0.001	0.18	7.49185	0.0376994	RP11-548P2.2
ENST00000608245	2.83333	0	0.183333	0.001	-7.51833	0.0376744	MIR22HG
ENST00000608289	4.66667	0	0.23	0.001	-7.84549	0.0117768	CMP21-97G8.2
ENST00000608304	3	0	0.123333	0.001	-6.94642	0.0301806	PDZRN3-AS1
ENST00000608373	123	34	1.28333	0.413333	-1.63452	0.0195733	AC006946.16
ENST00000608412	14	2.33333	0.123333	0.0233333	-2.4021	0.0362588	RP11-138A9.2
ENST00000608420	0	7.07333	0.001	0.526667	9.04075	0.00556183	RP4-669L17.10
ENST00000608505	0	3.35333	0.001	0.14	7.12928	0.0498348	ITGA9-AS1
ENST00000608576	0	3.09	0.001	0.103333	6.69116	0.0272827	RP11-120D5.1
ENST00000608783	0	4	0.001	0.306667	8.26053	0.0141686	AP001437.1
ENST00000608792	153.333	45.9267	0.696667	0.256667	-1.44057	0.0196032	LINC00702
ENST00000608817	0	2.46333	0.001	0.146667	7.1964	0.0435362	C6orf99
ENST00000608919	2.33333	0	0.123333	0.001	-6.94642	0.0498363	U91328.22
ENST00000608941	0	3.33333	0.001	0.08	6.32193	0.0498348	RP11-387A1.5
ENST00000609107	1	13.6667	0.01	0.113333	3.5025	0.0366949	RP11-351J23.2
ENST00000609178	2.66667	25	0.15	1.35	3.16993	0.0413631	CTA-384D8.35
ENST00000609220	1.66667	11.0567	0.0566667	0.433333	2.9349	0.0449915	MIR4435-2HG
ENST00000609787	3.33333	0	0.166667	0.001	-7.38082	0.0163007	RP11-474N24.6
ENST00000609791	37.3333	8.33333	1.44333	0.386667	-1.90024	0.0239614	AC006946.17
ENST00000609976	21.6667	2.33333	0.676667	0.0933333	-2.85798	0.00888477	RP5-1039K5.17
ENST00000610270	4.33333	0	0.176667	0.001	-7.46489	0.0215214	RP11-365H22.2
ENST00000610481	2.34	0	0.196667	0.001	-7.61961	0.044902	MALAT1
ENST00000610809	5.23	58.6	0.07	1.09	3.96083	0.0148713	CH17-360D5.2
ENST00000610845	0	7.79667	0.001	0.603333	9.23681	0.00376093	AC069363.1
ENST00000610908	21.3333	4.66667	0.286667	0.0733333	-1.96683	0.0386379	CTC-526N19.1
ENST00000611626	0	6.66667	0.001	0.406667	8.6677	0.00378121	RP11-212I21.5
ENST00000612422	2.5	0	0.0433333	0.001	-5.43741	0.0373007	RP11-378A12.1
ENST00000612430	6.75	0	0.463333	0.001	-8.85591	0.0119184	PCBP1-AS1
ENST00000612462	10.7333	58.11	0.353333	2.18333	2.62743	0.0131569	AP001372.2
ENST00000612618	2.66667	0	0.156667	0.001	-7.29155	0.039319	CTD-2649C14.3
ENST00000612811	0.00666667	3.99333	0.001	0.273333	8.09452	0.0289674	CTD-2240J17.3
ENST00000613372	6.95667	0.453333	0.293333	0.0166667	-4.1375	0.0150872	PGM5P3-AS1
ENST00000613868	0	4.33333	0.001	0.16	7.32193	0.0128197	LINC01730
ENST00000613871	36.3333	4	1.51333	0.193333	-2.96857	0.00986732	RP11-95I16.6
ENST00000614406	5	0.333333	0.423333	0.0333333	-3.66676	0.0432101	RP11-45A17.2
ENST00000614457	5.60333	0	0.136667	0.001	-7.09452	0.00825358	HOTTIP
ENST00000614606	2.2	0	0.126667	0.001	-6.98489	0.0310525	RP4-565E6.1
ENST00000614615	1.33333	12.9667	0.0266667	0.35	3.71425	0.0238659	LL0XNC01-116E7.2
ENST00000614972	2.83	0	0.0733333	0.001	-6.1964	0.0376744	LINC00923
ENST00000615168	47.13	4.46333	0.666667	0.07	-3.25154	0.0010717	RP11-390F4.3
ENST00000615495	3.66667	0	0.0766667	0.001	-6.26053	0.0241805	AC139100.3
ENST00000615847	5.39333	0	0.12	0.001	-6.90689	0.0119215	LINC01547
ENST00000616106	2.33333	19	0.0466667	0.46	3.30117	0.0182496	RP5-1142A6.10
ENST00000616668	3	0	0.166667	0.001	-7.38082	0.0282194	RP11-285E23.2
ENST00000616682	34	3	0.62	0.0666667	-3.21723	0.00125309	RP11-434E6.4
ENST00000616926	2.33333	27.6133	0.0766667	0.786667	3.35908	0.013185	AC069363.1
ENST00000616974	1.25333	16.21	0.02	0.253333	3.66297	0.0139081	LINC00540
ENST00000617004	3	0	0.133333	0.001	-7.05889	0.0274153	LL21NC02-21A1.1
ENST00000617303	0	5.06667	0.001	0.293333	8.1964	0.0219625	AC007731.1
ENST00000618306	2.33333	0	0.16	0.001	-7.32193	0.0428173	CH17-360D5.2
ENST00000619202	8.66667	0	0.46	0.001	-8.84549	0.000801108	RP11-1060J15.9
ENST00000619319	34.6667	137	1.55333	7.27667	2.22791	0.0294397	RP4-563E14.1
ENST00000619963	3.66667	0	0.2	0.001	-7.64386	0.0118615	LA16c-360A4.1
ENST00000620192	52.3333	7.12667	0.383333	0.0633333	-2.59756	0.00218746	RP11-386M24.6
ENST00000620459	1185	152	27.81	4.41667	-2.65457	0.000172989	RP4-568C11.4
ENST00000620791	697.823	108.723	8.56	1.74667	-2.29301	0.00120132	RP11-617F23.1
ENST00000620864	2093.91	314.52	6.96	1.27667	-2.44671	0.000220361	COLCA1
ENST00000621378	0	3	0.001	0.12	6.90689	0.0390116	CTD-2012K14.8
ENST00000621477	22	3.66667	0.323333	0.0733333	-2.14048	0.0318194	CTD-2515H24.2
ENST00000622414	0	3.33333	0.001	0.23	7.84549	0.0498348	RP5-908M14.5
ENST00000622535	43	8.33333	0.74	0.163333	-2.17971	0.0135218	RP11-89H19.2
ENST00000622592	3	0	0.0866667	0.001	-6.43741	0.0303263	AP003900.6
ENST00000622604	4.01	0	0.0633333	0.001	-5.98489	0.0157119	SMIM25
ENST00000622757	30.6667	1	0.253333	0.01	-4.66297	9.49851e-05	RP5-984P4.6
ENST00000622939	0	3.73	0.001	0.213333	7.73697	0.0262728	RP11-717F1.2
ENST00000623190	0	24.2867	0.001	0.533333	9.05889	0.000187559	CH507-338C24.1
ENST00000623196	9.66667	50.8133	0.0666667	0.33	2.30743	0.0304815	C9orf139
ENST00000623256	0	3	0.001	0.0766667	6.26053	0.0407551	LINC01727
ENST00000623360	16.3333	3.66667	0.2	0.06	-1.73697	0.0459217	C15orf56
ENST00000623436	26.65	1.34	0.803333	0.06	-3.74296	0.0173627	RP11-717F1.2
ENST00000623484	7.51	0.42	0.52	0.0333333	-3.96347	0.0134476	CBR3-AS1
ENST00000623673	9.29333	0	0.143333	0.001	-7.16323	0.00782754	EXOC3-AS1
ENST00000623760	0.333333	150.333	0.001	0.593333	9.2127	0.0433419	CTA-280A3.2
ENST00000623901	3.32667	0	0.12	0.001	-6.90689	0.0285561	SNHG5
ENST00000623935	0.333333	8.23667	0.00666667	0.2	4.90689	0.0429291	SOX9-AS1
ENST00000623971	0	3.86667	0.001	0.18	7.49185	0.0243047	C7orf69
ENST00000624287	5.33333	0.333333	0.226667	0.0166667	-3.76553	0.0472829	AC007405.4
ENST00000624412	0	8.11333	0.001	0.323333	8.33688	0.0116729	RP11-717F1.2
ENST00000624461	0	3.49	0.001	0.11	6.78136	0.0253756	CH507-254M2.2
ENST00000624945	6.91	0	0.00666667	0.001	-2.73697	0.0111497	RP3-394A18.1
ENST00000625062	0	11.6667	0.001	0.773333	9.59495	0.00313828	BANCR
ENST00000625107	0	2.59	0.001	0.0266667	4.73697	0.0313934	C15orf54
ENST00000625410	9.03667	74.65	0.503333	4.18333	3.05507	0.00314367	LINC01943
ENST00000625763	3.33333	0	0.17	0.001	-7.40939	0.0232324	RP11-900F13.3
ENST00000626515	0	3.11	0.001	0.103333	6.69116	0.0186344	PCBP1-AS1
ENST00000626538	30	344	0.34	4.21	3.63021	0.0186326	BLACAT1
ENST00000626574	2.86	0	0.116667	0.001	-6.86625	0.0496524	PCBP1-AS1
ENST00000626870	13.6967	1.49333	0.403333	0.0533333	-2.91886	0.0460645	LINC00969
ENST00000627487	4.6	0	0.173333	0.001	-7.43741	0.0190478	PCBP1-AS1
ENST00000628090	3	19	0.0933333	0.65	2.79998	0.0386827	LINC01943
ENST00000628102	0.913333	10.23	0.0533333	0.556667	3.3837	0.0320649	PCBP1-AS1
ENST00000628340	0	3.62667	0.001	0.09	6.49185	0.0242863	RP11-404F10.2
ENST00000628820	2.79333	0	0.123333	0.001	-6.94642	0.0359717	AC012358.8
ENST00000629291	3.33333	0	0.0633333	0.001	-5.98489	0.0232267	AC005537.2
ENST00000630096	0	5.82333	0.001	0.21	7.71425	0.00875396	TTN-AS1
ENST00000630206	0	5.91333	0.001	0.306667	8.26053	0.00446784	PCBP1-AS1
ENST00000630336	4.25667	0	0.19	0.001	-7.56986	0.0261051	ADAMTS9-AS1
ENST00000630520	0	2.79	0.001	0.106667	6.73697	0.0454983	PCBP1-AS1
ENST00000630676	2.66667	0	0.143333	0.001	-7.16323	0.0376744	MYCBP2-AS1
ENST00000630728	0	4.1	0.001	0.0266667	4.73697	0.0189386	TARID
ENST00000630916	0	19.6333	0.001	0.553333	9.11201	0.000118155	RP11-275E15.3
ENST00000631366	7.05667	0	0.24	0.001	-7.90689	0.0109765	LINC00969
ENST00000632058	2.45	21.8433	0.03	0.353333	3.558	0.0250521	NAGPA-AS1
ENST00000633603	3.56	0	0.143333	0.001	-7.16323	0.0187107	AC008993.3
ENST00000633808	0	15.95	0.001	0.616667	9.26835	7.37895e-05	LINC01002
ENST00000635112	516.083	68.6667	7.04667	1.19333	-2.56194	0.000770252	LINC01133
ENST00000635124	5	76.6667	0.103333	1.78667	4.11189	0.0321867	RP11-11M20.4
ENST00000635177	2	0	0.0466667	0.001	-5.54432	0.0422695	RP11-596C23.6
ENST00000635301	4.62	0	0.106667	0.001	-6.73697	0.0117768	RP11-297A16.4
ENST00000635492	5.12333	0	0.103333	0.001	-6.69116	0.0196651	RP4-794H19.1
ENST00000635536	0	13.2533	0.001	0.43	8.74819	0.000705825	BISPR
ENST00000635600	23.1867	114.263	0.403333	2.33	2.53029	0.024547	RP11-242D8.1
ENST00000635702	0	18	0.001	0.443333	8.79225	0.0175532	LINC01709
ENST00000635791	5.33333	0	0.276667	0.001	-8.11201	0.0176307	RP11-1I2.1
ENST00000635852	161.333	37.3333	1.73667	0.42	-2.04786	0.0320288	LINC02009
ENST00000635993	0	4.26667	0.001	0.0766667	6.26053	0.0132688	RP11-425A6.5
ENST00000636354	0.333333	6.66667	0.00333333	0.0533333	4	0.0269123	CTC-591M7.1
ENST00000636506	5.33333	0	0.126667	0.001	-6.98489	0.00409716	CTC-304I17.6
ENST00000636956	0	5.08333	0.001	0.263333	8.04075	0.0132297	LINC01876
ENST00000637700	3.32	24.87	0.0433333	0.366667	3.08092	0.014859	MIR100HG
ENST00000637776	4.31667	0	0.0666667	0.001	-6.05889	0.0255386	RP11-386E5.1
ENST00000638437	0	8.12667	0.001	0.0233333	4.54432	0.0116729	FTX
ENST00000639121	339.733	34.4833	4.29333	0.543333	-2.98219	6.27462e-05	RMST
ENST00000639542	24.6533	1.87667	0.2	0.02	-3.32193	0.00251747	RMST
ENST00000639829	0	4	0.001	0.1	6.64386	0.0368071	RP11-226B15.1
ENST00000640149	31.8233	2.12	0.283333	0.0233333	-3.60204	0.0474023	RMST
